# Supplementary material for: HolomiRA: a reproducible pipeline for miRNA binding site prediction in microbial genomes
Source: BMC Bioinformatics. 2025 Oct 1;26:236. doi: 10.1186/s12859-025-06241-x (PMC12487068; doi:10.1186/s12859-025-06241-x)
Supplement: Supplementary file 1 — Supplementary Material 1: File 1 List of cattle miRNAs tested by HolomiRA [file 12859_2025_6241_MOESM1_ESM.fas]

>Hsa-Let-7-P1b_5p
UGAGGUAGGAGGUUGUAUAGUU
>Hsa-Let-7-P1c_5p
UGAGGUAGUAGGUUGUAUGGUU
>Hsa-Let-7-P1d_5p
UGAGGUAGUAGGUUGUAUAGUU
>Hsa-Let-7-P2a1_5p
UGAGGUAGUAGGUUGUAUAGUU
>Hsa-Let-7-P2a2_5p
UGAGGUAGUAGGUUGUAUAGUU
>Hsa-Let-7-P2a3_5p
UGAGGUAGUAGAUUGUAUAGUU
>Hsa-Let-7-P2b1_5p
UGAGGUAGUAGAUUGUAUAGUU
>Hsa-Let-7-P2b2_5p
UGAGGUAGUAGGUUGUGUGGUU
>Hsa-Let-7-P2b3_5p
UGAGGUAGUAAGUUGUAUUGUU
>Hsa-Let-7-P2c1_5p
AGAGGUAGUAGGUUGCAUAGUU
>Hsa-Let-7-P2c2_5p
UGAGGUAGUAGUUUGUGCUGUU
>Hsa-Let-7-P2c3_5p
UGAGGUAGUAGUUUGUACAGUU
>Hsa-Mir-1-P1_3p
UGGAAUGUAAAGAAGUAUGUAU
>Hsa-Mir-1-P2_3p
UGGAAUGUAAGGAAGUGUGUGG
>Hsa-Mir-1-P3_3p
UGGAAUGUAAAGAAGUAUGUAU
>Hsa-Mir-7-P1_5p
UGGAAGACUAGUGAUUUUGUUGUU
>Hsa-Mir-7-P2_5p
UGGAAGACUAGUGAUUUUGUUGUU
>Hsa-Mir-7-P4_5p
UGGAAGACUAGUGAUUUUGUUGUU
>Hsa-Mir-8-P1a_3p
UAAUACUGCCUGGUAAUGAUGAC
>Hsa-Mir-8-P1b_3p
UAAUACUGCCGGGUAAUGAUGGA
>Hsa-Mir-8-P2a_3p
UAACACUGUCUGGUAACGAUGUU
>Hsa-Mir-8-P2b_3p
UAACACUGUCUGGUAAAGAUGGC
>Hsa-Mir-8-P3a_3p
UAAUACUGUCUGGUAAAACCGU
>Hsa-Mir-9-P1_5p
UCUUUGGUUAUCUAGCUGUAUGA
>Hsa-Mir-9-P1_3p
AUAAAGCUAGAUAACCGAAAGUA
>Hsa-Mir-9-P2_5p
UCUUUGGUUAUCUAGCUGUAUGA
>Hsa-Mir-9-P2_3p
AUAAAGCUAGAUAACCGAAAGUA
>Hsa-Mir-9-P3_5p
UCUUUGGUUAUCUAGCUGUAUGA
>Hsa-Mir-9-P3_3p
AUAAAGCUAGAUAACCGAAAGUA
>Hsa-Mir-10-P1b-v1_5p
UACCCUGUAGAACCGAAUUUGU
>Hsa-Mir-10-P1c-v1_5p
UACCCUGUAGAUCCGAAUUUGU
>Hsa-Mir-10-P2b_5p
CACCCGUAGAACCGACCUUGCG
>Hsa-Mir-10-P2c_5p
AACCCGUAGAUCCGAUCUUGUG
>Hsa-Mir-10-P2d_5p
AACCCGUAGAUCCGAACUUGUG
>Hsa-Mir-10-P3b_5p
UCCCUGAGACCCUUUAACCUGUGA
>Hsa-Mir-10-P3c_5p
UCCCUGAGACCCUAACUUGUGA
>Hsa-Mir-10-P3d_5p
UCCCUGAGACCCUAACUUGUGA
>Hsa-Mir-15-P1a_5p
UAGCAGCACAUAAUGGUUUGUG
>Hsa-Mir-15-P1b_5p
UAGCAGCACAUCAUGGUUUACA
>Hsa-Mir-15-P1c_5p
CAGCAGCAAUUCAUGUUUUGAA
>Hsa-Mir-15-P1d_5p
CAGCAGCACACUGUGGUUUGUA
>Hsa-Mir-15-P2a_5p
UAGCAGCACGUAAAUAUUGGCG
>Hsa-Mir-15-P2b_5p
UAGCAGCACGUAAAUAUUGGCGU
>Hsa-Mir-15-P2c_5p
UAGCAGCGGGAACAGUUCUGCAG
>Hsa-Mir-15-P2d_5p
UAGCAGCACAGAAAUAUUGGCA
>Hsa-Mir-17-P1a_5p
CAAAGUGCUUACAGUGCAGGUAG
>Hsa-Mir-17-P1c_5p
AAAAGUGCUUACAGUGCAGGUAG
>Hsa-Mir-17-P1d_5p
UAAAGUGCUGACAGUGCAGAU
>Hsa-Mir-17-P1d_3p
CCGCACUGUGGGUACUUGCUGC
>Hsa-Mir-17-P2a_5p
UAAGGUGCAUCUAGUGCAGAUAG
>Hsa-Mir-17-P2c_5p
UAAGGUGCAUCUAGUGCAGUUAGU
>Hsa-Mir-17-P4a_5p
UAAAGUGCUUAUAGUGCAGGUAG
>Hsa-Mir-17-P4c_5p
CAAAGUGCUCAUAGUGCAGGUAG
>Hsa-Mir-17-P4d_5p
CAAAGUGCUGUUCGUGCAGGUAG
>Hsa-Mir-19-P1a_3p
UGUGCAAAUCUAUGCAAAACUGA
>Hsa-Mir-19-P2a_3p
UGUGCAAAUCCAUGCAAAACUGA
>Hsa-Mir-19-P2c_3p
UGUGCAAAUCCAUGCAAAACUGA
>Hsa-Mir-21_5p
UAGCUUAUCAGACUGAUGUUGACU
>Hsa-Mir-22-P1b_3p
AAGCUGCCAGUUGAAGAACUGU
>Hsa-Mir-23-P2_3p
AUCACAUUGCCAGGGAUUACCAC
>Hsa-Mir-23-P3_3p
AUCACAUUGCCAGGGAUUUCCAA
>Hsa-Mir-24-P2_3p
UGGCUCAGUUCAGCAGGAACAG
>Hsa-Mir-24-P3_3p
UGGCUCAGUUCAGCAGGAACAG
>Hsa-Mir-26-P1_5p
UUCAAGUAAUCCAGGAUAGGCU
>Hsa-Mir-26-P2_5p
UUCAAGUAAUUCAGGAUAGGUU
>Hsa-Mir-26-P4_5p
UUCAAGUAAUCCAGGAUAGGCU
>Hsa-Mir-27-P2_3p
UUCACAGUGGCUAAGUUCUGC
>Hsa-Mir-27-P3_3p
UUCACAGUGGCUAAGUUCCGC
>Hsa-Mir-28_5p
AAGGAGCUCACAGUCUAUUGAG
>Hsa-Mir-28_3p
CACUAGAUUGUGAGCUCCUGGA
>Hsa-Mir-29-P1b-v1_3p
UAGCACCAUUUGAAAUCAGUGUU
>Hsa-Mir-29-P1d-v1_3p
UAGCACCAUUUGAAAUCAGUGUU
>Hsa-Mir-29-P2b_3p
UAGCACCAUCUGAAAUCGGUUA
>Hsa-Mir-29-P2d_3p
UAGCACCAUUUGAAAUCGGUUA
>Hsa-Mir-30-P1a_5p
UGUAAACAUCCCCGACUGGAAGCU
>Hsa-Mir-30-P1b_5p
UGUAAACAUCCUCGACUGGAAGCU
>Hsa-Mir-30-P1d_5p
UGUAAACAUCCUUGACUGGAAGCU
>Hsa-Mir-30-P2a_5p
UGUAAACAUCCUACACUCAGCU
>Hsa-Mir-30-P2b_5p
UGUAAACAUCCUACACUCUCAGCU
>Hsa-Mir-30-P2d_5p
UGUAAACAUCCUACACUCUCAGCU
>Hsa-Mir-31_5p
AGGCAAGAUGCUGGCAUAGCUGU
>Hsa-Mir-32_5p
UAUUGCACAUUACUAAGUUGCA
>Hsa-Mir-33-P1_5p
GUGCAUUGCUGUUGCAUUGCA
>Hsa-Mir-33-P3_5p
GUGCAUUGUAGUUGCAUUGCA
>Hsa-Mir-34-P1_5p
UGGCAGUGUCUUAGCUGGUUGUU
>Hsa-Mir-34-P2a_5p
AGGCAGUGUCAUUAGCUGAUUGU
>Hsa-Mir-34-P2a_3p
AAUCACUAACUCCACUGCCAUC
>Hsa-Mir-34-P2b_5p
AGGCAGUGUAGUUAGCUGAUUGC
>Hsa-Mir-34-P3a-v1_5p
AGGCAGUGUAUUGCUAGCGGCUGUU
>Hsa-Mir-34-P3b_5p
AGGCAGUGUAUUGUUAGCUGGCUGCU
>Hsa-Mir-34-P3c_5p
UGGCAGUGUAUUGUUAGCUGGU
>Hsa-Mir-92-P1a_3p
UAUUGCACUUGUCCCGGCCUGU
>Hsa-Mir-92-P1c_3p
UAUUGCACUUGUCCCGGCCUGU
>Hsa-Mir-92-P1d_3p
UAUUGCACUCGUCCCGGCCUCC
>Hsa-Mir-92-P2a_3p
AAUUGCACUUUAGCAAUGGUGA
>Hsa-Mir-92-P2c_3p
AAUUGCACGGUAUCCAUCUGUA
>Hsa-Mir-92-P2d_3p
CAUUGCACUUGUCUCGGUCUGA
>Hsa-Mir-95_3p
UUCAACGGGUAUUUAUUGAGCA
>Hsa-Mir-96-P1_5p
UUUGGCACUAGCACAUUUUUGCU
>Hsa-Mir-96-P2_5p
UUUGGCAAUGGUAGAACUCACACU
>Hsa-Mir-96-P3-v1_5p
UAUGGCACUGGUAGAAUUCACU
>Hsa-Mir-101-P1-v1_3p
UACAGUACUGUGAUAACUGAAG
>Hsa-Mir-101-P2-v1_3p
UACAGUACUGUGAUAACUGAAG
>Hsa-Mir-103-P1_3p
AGCAGCAUUGUACAGGGCUAUCA
>Hsa-Mir-103-P2_3p
AGCAGCAUUGUACAGGGCUAUGA
>Hsa-Mir-103-P4_3p
AGCAGCAUUGUACAGGGCUAUGA
>Hsa-Mir-105-P1_5p
UCAAAUGCUCAGACUCCUGUGGUG
>Hsa-Mir-105-P2_5p
UCAAAUGCUCAGACUCCUGUGGUG
>Hsa-Mir-122_5p
UGGAGUGUGACAAUGGUGUUUG
>Hsa-Mir-124-P1-v1_3p
UAAGGCACGCGGUGAAUGCCAA
>Hsa-Mir-124-P2-v1_3p
UAAGGCACGCGGUGAAUGCCAA
>Hsa-Mir-124-P3-v1_3p
UAAGGCACGCGGUGAAUGCCAA
>Hsa-Mir-126-P2-v1_3p
UCGUACCGUGAGUAAUAAUGCG
>Hsa-Mir-127_3p
UCGGAUCCGUCUGAGCUUGGCU
>Hsa-Mir-128-P1_3p
UCACAGUGAACCGGUCUCUUU
>Hsa-Mir-128-P2_3p
UCACAGUGAACCGGUCUCUUU
>Hsa-Mir-129-P1_3p
AAGCCCUUACCCCAAAAAGCAU
>Hsa-Mir-129-P2_5p
CUUUUUGCGGUCUGGGCUUGC
>Hsa-Mir-129-P2_3p
AAGCCCUUACCCCAAAAAGUAU
>Hsa-Mir-130-P1c_3p
CAGUGCAAUGUUAAAAGGGCAU
>Hsa-Mir-130-P2a_3p
CAGUGCAAUGAUAUUGUCAAAGCAU
>Hsa-Mir-130-P2b_3p
CAGUGCAAUAGUAUUGUCAAAGCAU
>Hsa-Mir-130-P3b_3p
UAGUGCAAUAUUGCUUAUAGGGUUU
>Hsa-Mir-130-P4a_5p
ACUCUUUCCCUGUUGCACUACU
>Hsa-Mir-130-P4a_3p
CAGUGCAAUGAUGAAAGGGCAU
>Hsa-Mir-132-P1_3p
UAACAGUCUACAGCCAUGGUCG
>Hsa-Mir-132-P2_5p
ACCUUGGCUCUAGACUGCUUACU
>Hsa-Mir-132-P2_3p
UAACAGUCUCCAGUCACGGCCA
>Hsa-Mir-133-P1-v1_3p
UUUGGUCCCCUUCAACCAGCUGU
>Hsa-Mir-133-P2-v1_3p
UUUGGUCCCCUUCAACCAGCUA
>Hsa-Mir-133-P3-v1_3p
UUUGGUCCCCUUCAACCAGCUGU
>Hsa-Mir-134_5p
UGUGACUGGUUGACCAGAGGGG
>Hsa-Mir-135-P1_5p
UAUGGCUUUUUAUUCCUAUGUGA
>Hsa-Mir-135-P2_5p
UAUGGCUUUUUAUUCCUAUGUGA
>Hsa-Mir-135-P4_5p
UAUGGCUUUUCAUUCCUAUGUGA
>Hsa-Mir-136-v1_3p
CAUCAUCGUCUCAAAUGAGUCU
>Hsa-Mir-137-P1-v1_3p
UUAUUGCUUAAGAAUACGCGUAG
>Hsa-Mir-138-P1_5p
AGCUGGUGUUGUGAAUCAGGCCG
>Hsa-Mir-138-P2_5p
AGCUGGUGUUGUGAAUCAGGCCG
>Hsa-Mir-139_5p
UCUACAGUGCACGUGUCUCCAGU
>Hsa-Mir-140-P2-v1_3p
ACCACAGGGUAGAACCACGGAC
>Hsa-Mir-142-P2-v1_5p
CAUAAAGUAGAAAGCACUACU
>Hsa-Mir-143_3p
UGAGAUGAAGCACUGUAGCUC
>Hsa-Mir-144-v1_3p
UACAGUAUAGAUGAUGUACUA
>Hsa-Mir-145_5p
GUCCAGUUUUCCCAGGAAUCCCU
>Hsa-Mir-146-P1_5p
UGAGAACUGAAUUCCAUAGGCUGU
>Hsa-Mir-146-P4_5p
UGAGAACUGAAUUCCAUGGGUU
>Hsa-Mir-147-v1_3p
GUGUGCGGAAAUGCUUCUGCUA
>Hsa-Mir-148-P1_3p
UCAGUGCACUACAGAACUUUGU
>Hsa-Mir-148-P3_3p
UCAGUGCAUGACAGAACUUGG
>Hsa-Mir-148-P4_3p
UCAGUGCAUCACAGAACUUUGU
>Hsa-Mir-149_5p
UCUGGCUCCGUGUCUUCACUCCC
>Hsa-Mir-150_5p
UCUCCCAACCCUUGUACCAGUG
>Hsa-Mir-151_5p
UCGAGGAGCUCACAGUCUAGUA
>Hsa-Mir-151_3p
CUAGACUGAAGCUCCUUGAGG
>Hsa-Mir-153-P1_3p
UUGCAUAGUCACAAAAGUGAUC
>Hsa-Mir-153-P2_3p
UUGCAUAGUCACAAAAGUGAUC
>Hsa-Mir-154-P1_5p
UGGUAGACUAUGGAACGUAGG
>Hsa-Mir-154-P2-v1_5p
UAGUAGACCGUAUAGCGUACG
>Hsa-Mir-154-P3-v1_3p
UAUGUGGGAUGGUAAACCGCUU
>Hsa-Mir-154-P4_3p
UAUGUAAUAUGGUCCACAUCU
>Hsa-Mir-154-P5_3p
UAGGACACAUGGUCUACUUCU
>Hsa-Mir-154-P6a-v1_3p
CACAUUACACGGUCGACCUCU
>Hsa-Mir-154-P6b_3p
CCCAAUACACGGUCGACCUCU
>Hsa-Mir-154-P7_3p
UUUGUGACCUGGUCCACUAACC
>Hsa-Mir-154-P8a_3p
AACACACCUGGUUAACCUCUUU
>Hsa-Mir-154-P8b_3p
AACACACCUGGUUAACCUCUUU
>Hsa-Mir-154-P9_3p
UGAAACAUACACGGGAAACCUCU
>Hsa-Mir-154-P10_3p
UAGGUCACCCGUUUGACUAUCC
>Hsa-Mir-154-P11_3p
AAACAUUCGCGGUGCACUUCUU
>Hsa-Mir-154-P12_3p
AAACAAACAUGGUGCACUUCUU
>Hsa-Mir-154-P14_3p
UAUGUCUGCUGACCAUCACCU
>Hsa-Mir-154-P16a_3p
AUAUACAGGGGGAGACUCUUAU
>Hsa-Mir-154-P16b_5p
AGAGGAUACCCUUUGUAUGUUC
>Hsa-Mir-154-P16b_3p
AUAUACAGGGGGAGACUCUCAU
>Hsa-Mir-154-P17_3p
UAUACAAGGGCAAGCUCUCUGU
>Hsa-Mir-154-P18_3p
AAUCGUACAGGGUCAUCCACUU
>Hsa-Mir-154-P19_3p
AUCAUACAAGGACAAUUUCUUUUU
>Hsa-Mir-154-P20_3p
UUAAUAUCGGACAACCAUUGU
>Hsa-Mir-154-P21_3p
AUAAUACAUGGUUAACCUCUUU
>Hsa-Mir-154-P23_3p
AAUCAUACAGGGACAUCCAGUU
>Hsa-Mir-154-P24_5p
GAAGUUGUUCGUGGUGGAUUCG
>Hsa-Mir-154-P25_5p
AGAGGCUGGCCGUGAUGAAUUCG
>Hsa-Mir-154-P26_5p
UAGGUUAUCCGUGUUGCCUUCG
>Hsa-Mir-154-P28-v1_3p
UGAGUAUUACAUGGCCAAUCUC
>Hsa-Mir-154-P29_3p
AUCACACAAAGGCAACUUUUGU
>Hsa-Mir-154-P30_3p
GAAUGUUGCUCGGUGAACCCCU
>Hsa-Mir-154-P31_5p
UGGUCGACCAGUUGGAAAGUAAU
>Hsa-Mir-154-P32_5p
AGAUCGACCGUGUUAUAUUCG
>Hsa-Mir-154-P32_3p
AAUAAUACAUGGUUGAUCUUU
>Hsa-Mir-154-P33_3p
AAUAUAACACAGAUGGCCUGU
>Hsa-Mir-154-P34_3p
AAUAUUAUACAGUCAACCUCU
>Hsa-Mir-155_5p
UUAAUGCUAAUCGUGAUAGGGGUU
>Hsa-Mir-181-P1a_5p
AACAUUCAACGCUGUCGGUGAGU
>Hsa-Mir-181-P1b_5p
AACAUUCAACGCUGUCGGUGAGU
>Hsa-Mir-181-P1c_5p
AACAUUCAACCUGUCGGUGAGUU
>Hsa-Mir-181-P2a_5p
AACAUUCAUUGCUGUCGGUGGGUU
>Hsa-Mir-181-P2b_5p
AACAUUCAUUGCUGUCGGUGGGUU
>Hsa-Mir-181-P2c_5p
AACAUUCAUUGUUGUCGGUGGGUU
>Hsa-Mir-184_3p
UGGACGGAGAACUGAUAAGGGU
>Hsa-Mir-185_5p
UGGAGAGAAAGGCAGUUCCUGA
>Hsa-Mir-186_5p
CAAAGAAUUCUCCUUUUGGGCUU
>Hsa-Mir-187_3p
UCGUGUCUUGUGUUGCAGCCGG
>Hsa-Mir-188-P1_5p
CAUGCCUUGAGUGUAGGACCGU
>Hsa-Mir-188-P2_5p
CAUCCCUUGCAUGGUGGAGGGU
>Hsa-Mir-188-P3_5p
UACCCAUUGCAUAUCGGAGUUGU
>Hsa-Mir-190-P1_5p
UGAUAUGUUUGAUAUAUUAGGUUG
>Hsa-Mir-190-P3_5p
UGAUAUGUUUGAUAUUGGGUUG
>Hsa-Mir-191_5p
CAACGGAAUCCCAAAAGCAGCUG
>Hsa-Mir-192-P2_5p
AUGACCUAUGAAUUGACAGACA
>Hsa-Mir-192-P4_5p
CUGACCUAUGAAUUGACAGCC
>Hsa-Mir-193-P1a_3p
AACUGGCCCUCAAAGUCCCGCU
>Hsa-Mir-193-P1b_3p
AACUGGCCUACAAAGUCCCAGU
>Hsa-Mir-193-P2a_3p
UAAUGCCCCUAAAAAUCCUUA
>Hsa-Mir-193-P2b_3p
UAAUGCCCCUAAAAAUCCUUAU
>Hsa-Mir-194-P2_5p
UGUAACAGCAACUCCAUGUGGA
>Hsa-Mir-194-P4_5p
UGUAACAGCAACUCCAUGUGGAA
>Hsa-Mir-196-P1_5p
UAGGUAGUUUCCUGUUGUUGGGA
>Hsa-Mir-196-P3_5p
UAGGUAGUUUCAUGUUGUUGGG
>Hsa-Mir-196-P4_5p
UAGGUAGUUUCAUGUUGUUGGGA
>Hsa-Mir-197_3p
UUCACCACCUUCUCCACCCAGC
>Hsa-Mir-199-P1-v1_3p
ACAGUAGUCUGCACAUUGGUUA
>Hsa-Mir-199-P2-v1_3p
ACAGUAGUCUGCACAUUGGUUA
>Hsa-Mir-199-P3-v1_3p
ACAGUAGUCUGCACAUUGGUUA
>Hsa-Mir-202_5p
UUCCUAUGCAUAUACUUCUUU
>Hsa-Mir-203-v1_3p
GUGAAAUGUUUAGGACCACUAG
>Hsa-Mir-204-P1_5p
UUCCCUUUGUCAUCCUUCGCCU
>Hsa-Mir-204-P2_5p
UUCCCUUUGUCAUCCUAUGCCU
>Hsa-Mir-205-P4_5p
UCCUUCAUUCCACCGGAGUCUG
>Hsa-Mir-208-P1-v1_3p
AUAAGACGAACAAAAGGUUUGU
>Hsa-Mir-208-P2_3p
AUAAGACGAGCAAAAAGCUUGU
>Hsa-Mir-210_3p
CUGUGCGUGUGACAGCGGCUGA
>Hsa-Mir-214-v1_3p
ACAGCAGGCACAGACAGGCAGU
>Hsa-Mir-216-P2a_5p
AAAUCUCUGCAGGCAAAUGUGA
>Hsa-Mir-216-P2b_5p
UAAUCUCAGCUGGCAACUGUGAG
>Hsa-Mir-217-v1_5p
UACUGCAUCAGGAACUGAUUGGA
>Hsa-Mir-218-P2_5p
UUGUGCUUGAUCUAACCAUGU
>Hsa-Mir-218-P4_5p
UUGUGCUUGAUCUAACCAUGU
>Hsa-Mir-219-P2_5p
UGAUUGUCCAAACGCAAUUCUUG
>Hsa-Mir-219-P2_3p
AGAAUUGUGGCUGGACAUCUGU
>Hsa-Mir-219-P2-as_5p
AGAUGUCCAGCCACAAUUCUCG
>Hsa-Mir-219-P3_5p
UGAUUGUCCAAACGCAAUUCUCG
>Hsa-Mir-219-P3_3p
AGAGUUGAGUCUGGACGUCCCG
>Hsa-Mir-221-P1a_3p
AGCUACAUCUGGCUACUGGGUCUC
>Hsa-Mir-221-P2a_3p
AGCUACAUUGUCUGCUGGGUUUC
>Hsa-Mir-223-v1_3p
UGUCAGUUUGUCAAAUACCCCAA
>Hsa-Mir-224_5p
CAAGUCACUAGUGGUUCCGUUUAG
>Hsa-Mir-296_5p
AGGGCCCCCCCUCAAUCCUGU
>Hsa-Mir-320-P1_3p
AAAAGCUGGGUUGAGAGGGCGA
>Hsa-Mir-320-P2a_3p
AAAAGCUGGGUUGAGAGGGCAA
>Hsa-Mir-320-P2b_3p
AAAAGCUGGGUUGAGAGGGCAA
>Hsa-Mir-320-P3_3p
AAAAGCUGGGUUGAGAGGGUAG
>Hsa-Mir-320-P4_3p
AAAAGCUGGGUUGAGAGGGUAA
>Hsa-Mir-324_5p
CGCAUCCCCUAGGGCAUUGGUGU
>Hsa-Mir-325_3p
UUUAUUGAGGACCUCCUAUCAA
>Hsa-Mir-326_3p
CCUCUGGGCCCUUCCUCCAG
>Hsa-Mir-328_3p
CUGGCCCUCUCUGCCCUUCCG
>Hsa-Mir-330-v1_5p
UCUCUGGGCCUGUGUCUUAGGCU
>Hsa-Mir-331_3p
GCCCCUGGGCCUAUCCUAGAA
>Hsa-Mir-335_5p
UCAAGAGCAAUAACGAAAAAUG
>Hsa-Mir-337-as_5p
AGAAAGGCAUCAUAUAGGAGCUG
>Hsa-Mir-337-as_3p
ACUCCUGUAUGAAGCCGUUCCC
>Hsa-Mir-337-v1_5p
GAACGGCUUCAUACAGGAGU
>Hsa-Mir-337-v1_3p
UCCUAUAUGAUGCCUUUCUUC
>Hsa-Mir-338-P2_3p
UCCAGCAUCAGUGAUUUUGUUGA
>Hsa-Mir-338-P2-as_5p
UCAACAAAAUCACUGAUGCUGGAGU
>Hsa-Mir-338-P2-as_3p
UCAGCACCAGGAUAUUGUUGGAG
>Hsa-Mir-339_5p
UCCCUGUCCUCCAGGAGCUCACG
>Hsa-Mir-339_3p
UGAGCGCCUCGACGACAGAGCCG
>Hsa-Mir-340_5p
UUAUAAAGCAAUGAGACUGAUU
>Hsa-Mir-342_3p
UCUCACACAGAAAUCGCACCCGUCA
>Hsa-Mir-345_5p
GCUGACUCCUAGUCCAGGGCU
>Hsa-Mir-346_5p
UGUCUGCCCGCAUGCCUGCCUCU
>Hsa-Mir-361-v1_5p
UUAUCAGAAUCUCCAGGGGUAC
>Hsa-Mir-362-P3a-v1_3p
AAUGCACCUGGGCAAGGAUUCUGA
>Hsa-Mir-362-P3b_5p
UAAUCCUUGCUACCUGGGUGAGAGU
>Hsa-Mir-362-P4_5p
AAUCCUUGGAACCUAGGUGUGAGUGC
>Hsa-Mir-362-P5_3p
AAUGCACCCGGGCAAGGAUUCUG
>Hsa-Mir-362-P6_3p
AAUGCACCUGGGCAAGGAUUCAG
>Hsa-Mir-370_3p
GCCUGCUGGGGUGGAACCUGGU
>Hsa-Mir-374-P1_5p
UUAUAAUACAACCUGAUAAGUG
>Hsa-Mir-374-P1_3p
CUUAUCAGAUUGUAUUGUAAUU
>Hsa-Mir-374-P2_5p
AUAUAAUACAACCUGCUAAGUG
>Hsa-Mir-375_3p
UUUGUUCGUUCGGCUCGCGUGA
>Hsa-Mir-376-P1_3p
AUCAUAGAGGAAAAUCCGCAU
>Hsa-Mir-376-P2_3p
AACAUAGAGGAAAUUCCACGU
>Hsa-Mir-376-P3_3p
AUCAUAGAGGAAAAUCCACGU
>Hsa-Mir-376-P4_3p
AUCAUAGAGGAAAAUCCAUGU
>Hsa-Mir-376-P5_3p
AUCAUAGAGGAAAAUCCACGU
>Hsa-Mir-378_3p
ACUGGACUUGGAGUCAGAAGGC
>Hsa-Mir-383-v1_5p
AGAUCAGAAGGUGAUUGUGGCU
>Hsa-Mir-421-P1-v1_5p
CCUCAGUAAAUGUUUAUUAGAUG
>Hsa-Mir-421-P2_3p
AUCAACAGACAUUAAUUGGGCGC
>Hsa-Mir-423_5p
UGAGGGGCAGAGAGCGAGACUUU
>Hsa-Mir-423_3p
AGCUCGGUCUGAGGCCCCUCAGU
>Hsa-Mir-425_5p
AAUGACACGAUCACUCCCGUUGAGU
>Hsa-Mir-430-P1_3p
UAAGUGCUUCCAUGUUUUAGUAG
>Hsa-Mir-430-P2_3p
UAAGUGCUUCCAUGUUUCAGUGG
>Hsa-Mir-430-P3_3p
UAAGUGCUUCCAUGUUUUGGUGA
>Hsa-Mir-430-P4_3p
UAAGUGCUUCCAUGUUUGAGUGU
>Hsa-Mir-430-P5_5p
ACUCAAACUGUGGGGGCACUUUC
>Hsa-Mir-430-P6_3p
AAAGUGCUGCGACAUUUGAGCGU
>Hsa-Mir-430-P7_3p
GAAGUGCUUCGAUUUUGGGGUGU
>Hsa-Mir-430-P8a_3p
AAGUGCUGUCAUAGCUGAGGUC
>Hsa-Mir-430-P8b_3p
AAGUGCUGUCAUAGCUGAGGUC
>Hsa-Mir-430-P9_5p
UCAAAACUGAGGGGCAUUUUCU
>Hsa-Mir-430-P10_5p
UUUCAAGCCAGGGGGCGUUUUUC
>Hsa-Mir-430-P11_3p
AAAGUGCUUCCUUUUUGAGGGU
>Hsa-Mir-430-P12a_5p
UUCUCCAAAAGAAAGCACUUUCUG
>Hsa-Mir-430-P12b_5p
UUCUCCAAAAGAAAGCACUUUCUG
>Hsa-Mir-430-P13_5p
UUCUCCAAAAGGGAGCACUUUC
>Hsa-Mir-430-P14_3p
CAAGUGCUUCCUUUUAGAGGGU
>Hsa-Mir-430-P15_3p
AAAGUGCAUCUUUUUAGAGGAU
>Hsa-Mir-430-P16a_5p
CUACAAAGGAAAGCGCUUUCU
>Hsa-Mir-430-P16b_5p
CUACAAAGGAAAGCGCUUUCU
>Hsa-Mir-430-P17_3p
AAAGUGCUUCCCUUUGGACUG
>Hsa-Mir-430-P18_5p
CUCUUGAGGGAAGCACUUUCUG
>Hsa-Mir-430-P19_5p
CUCUAGAGGGAAGCGCUUUCUG
>Hsa-Mir-430-P20_5p
CUCCAGAGGGAUGCACUUUCUC
>Hsa-Mir-430-P21_3p
GAACGCGCUUCCCUAUAGAGGG
>Hsa-Mir-430-P22_3p
GAAAGCGCUUCUCUUUAGAGGA
>Hsa-Mir-430-P23_5p
CCUCUACAGGGAAGCGCUUUCU
>Hsa-Mir-430-P24_3p
CAAAGCGCUCCCCUUUAGAGGU
>Hsa-Mir-430-P25_5p
CUCUAGAGGGAAGCACUUUCUG
>Hsa-Mir-430-P26_3p
AAAGUGCUUCCUUUUAGAGGGU
>Hsa-Mir-430-P27_3p
CAAAGCGCUUCUCUUUAGAGUG
>Hsa-Mir-430-P28_5p
CUACAAAGGGAAGCACUUUCUC
>Hsa-Mir-430-P29a_3p
AUCGUGCAUCCCUUUAGAGUGU
>Hsa-Mir-430-P29b_3p
AUCGUGCAUCCCUUUAGAGUGU
>Hsa-Mir-430-P29c_3p
AUCGUGCAUCCUUUUAGAGUGU
>Hsa-Mir-430-P30_3p
CAAAGUGCCUCCCUUUAGAGUGU
>Hsa-Mir-430-P31a_3p
AACGCACUUCCCUUUAGAGUGU
>Hsa-Mir-430-P31b_3p
AACGCACUUCCCUUUAGAGUGU
>Hsa-Mir-430-P32_3p
AAAGUGCUUCUCUUUGGUGGGU
>Hsa-Mir-430-P33a_3p
CAAAGUGCUUCCCUUUAGAGU
>Hsa-Mir-430-P33b_3p
CAAAGUGCUUCCCUUUAGAGU
>Hsa-Mir-430-P34a_5p
AUCUGGAGGUAAGAAGCACUUUGU
>Hsa-Mir-430-P34b_5p
AUCUGGAGGUAAGAAGCACUUUCU
>Hsa-Mir-430-P35_5p
CUCUAGAGGGAAGCACUUUCUG
>Hsa-Mir-430-P36_5p
CUCUAGAGGGAAGCGCUUUCUG
>Hsa-Mir-430-P37a_3p
GAAAGCGCUUCCCUUUGCUGGAU
>Hsa-Mir-430-P37b_3p
GAAAGCGCUUCCCUUUGCUGGAU
>Hsa-Mir-430-P37c_5p
CUGCAAAGGGAAGCCCUUUCU
>Hsa-Mir-430-P38_5p
CUCUAGAGGGAAGCACUUUCUG
>Hsa-Mir-430-P39_3p
AAAAUGGUUCCCUUUAGAGUGU
>Hsa-Mir-430-P40a_5p
ACUCUAGAGGGAAGCGCUUUCU
>Hsa-Mir-430-P40b_3p
AAAGUGCAUCCUUUUAGAGUGU
>Hsa-Mir-430-P41a_5p
UUCUCGAGGAAAGAAGCACUUUCU
>Hsa-Mir-430-P41b_5p
UUCUCGAGGAAAGAAGCACUUUCU
>Hsa-Mir-431_5p
UGUCUUGCAGGCCGUCAUGCA
>Hsa-Mir-431_3p
CAGGUCGUCUUGCAGGGCUUC
>Hsa-Mir-432_5p
UCUUGGAGUAGGUCAUUGGGUGG
>Hsa-Mir-433_3p
AUCAUGAUGGGCUCCUCGGUGU
>Hsa-Mir-448_3p
UUGCAUAUGUAGGAUGUCCC
>Hsa-Mir-450-P1_5p
UUUUGCGAUGUGUUCCUAAUAU
>Hsa-Mir-450-P2_5p
UUUUGCGAUGUGUUCCUAAUAU
>Hsa-Mir-450-P3_5p
UUUUGCAAUAUGUUCCUGAAUAU
>Hsa-Mir-451_5p
AAACCGUUACCAUUACUGAGUU
>Hsa-Mir-452-v1_5p
AACUGUUUGCAGAGGAAACUGAGA
>Hsa-Mir-455-v1_5p
UAUGUGCCUUUGGACUACAUCG
>Hsa-Mir-459_5p
UCAGUAACAAAGAUUCAUCCUUGU
>Hsa-Mir-483_5p
AAGACGGGAGGAAAGAAGGGAG
>Hsa-Mir-484_3p
UCAGGCUCAGUCCCCUCCCGAU
>Hsa-Mir-486_5p
UCCUGUACUGAGCUGCCCCGAG
>Hsa-Mir-488_3p
UUGAAAGGCUAUUUCUUGGUC
>Hsa-Mir-489-v1_3p
GUGACAUCACAUAUACGGCAGC
>Hsa-Mir-490_5p
CCAUGGAUCUCCAGGUGGGU
>Hsa-Mir-491_5p
AGUGGGGAACCCUUCCAUGAGGA
>Hsa-Mir-493_5p
UUGUACAUGGUAGGCUUUCAUU
>Hsa-Mir-499_5p
UUAAGACUUGCAGUGAUGUUUA
>Hsa-Mir-504-v1_5p
AGACCCUGGUCUGCACUCUAUC
>Hsa-Mir-505-v1_5p
GGGAGCCAGGAAGUAUUGAUGUU
>Hsa-Mir-506-P1a1_3p
AUUGACACUUCUGUGAGUAGA
>Hsa-Mir-506-P1a2_3p
AUUGACACUUCUGUGAGUAGA
>Hsa-Mir-506-P1a3_3p
AUUGACACUUCUGUGAGUAGA
>Hsa-Mir-506-P1b_5p
UACUCAGGAGAGUGGCAAUCACA
>Hsa-Mir-506-P1c1_3p
UGAUUGGUACGUCUGUGGGUAGA
>Hsa-Mir-506-P1c2_3p
UGAUUGGUACGUCUGUGGGUAGA
>Hsa-Mir-506-P1c3_3p
UGAUUGGUACGUCUGUGGGUAGA
>Hsa-Mir-506-P1d_3p
UGAUUGAAACCUCUACGAGUGGU
>Hsa-Mir-506-P1e_5p
UUCUCAAGAGGGAGGCAAUCAU
>Hsa-Mir-506-P2b_3p
UUUUGCACCUUUUGGAGUGAA
>Hsa-Mir-506-P3_3p
UGAUUGUAGCCUUUUGGAGUAGA
>Hsa-Mir-506-P4_3p
GUAAGGCACCCUUCUGAGUAGA
>Hsa-Mir-506-P5a1_5p
UUCACAGGGAGGUGUCAUUUAUG
>Hsa-Mir-506-P5a2_5p
UUCACAGGGAGGUGUCAUUUAUG
>Hsa-Mir-506-P5b_5p
UUCACAAGGAGGUGUCAUUUAU
>Hsa-Mir-506-P5c_5p
UUCUCAAGGAGGUGUCGUUUAUG
>Hsa-Mir-506-P6a_3p
CACUGGCUCCUUUCUGGGUAGA
>Hsa-Mir-506-P6b_3p
CACUGUGUCCUUUCUGCGUAGA
>Hsa-Mir-506-P6c_5p
UACUCAAAAAGCUGUCAGUCAC
>Hsa-Mir-506-P6d_5p
UACUUGGAAAGGCAUCAGUUGC
>Hsa-Mir-506-P6e_3p
CACUGUUUCCUUUCUGAGUGGA
>Hsa-Mir-511_5p
CGUGUCUUUUGCUCUGCAGUCA
>Hsa-Mir-511_3p
AAUGUGUAGCAAAAGACAGAAU
>Hsa-Mir-541_5p
AAAGGAUUCUGCUGUCGGUCCCACU
>Hsa-Mir-541_3p
UGGUGGGCACAGAAUCUGGACU
>Hsa-Mir-542-v1_3p
UGUGACAGAUUGAUAACUGAAA
>Hsa-Mir-544_3p
AUUCUGCAUUUUUAGCAAGUU
>Hsa-Mir-550-P1_3p
UGUCUUACUCCCUCAGGCACAUC
>Hsa-Mir-550-P2a_3p
UGUCUUACUCCCUCAGGCACAUC
>Hsa-Mir-550-P2b_3p
UGUCUUACUCCCUCAGGCACAUC
>Hsa-Mir-551-P1_3p
GCGACCCACUCUUGGUUUCCA
>Hsa-Mir-551-P2_3p
GCGACCCAUACUUGGUUUCAG
>Hsa-Mir-552_5p
UGUUUAACCUUUUGCCUGUUGG
>Hsa-Mir-552_3p
AACAGGUGACUGGUUAGACAAA
>Hsa-Mir-556_5p
GAUGAGCUCAUUGUAAUAUGA
>Hsa-Mir-556_3p
AUAUUACCAUUAGCUCAUCUU
>Hsa-Mir-561_5p
AUCAAGGAUCUUAAACUUUGCC
>Hsa-Mir-574_3p
CACGCUCAUGCACACACCCACA
>Hsa-Mir-576_5p
AUUCUAAUUUCUCCACGUCUUUG
>Hsa-Mir-577_5p
GUAGAUAAAAUAUUGGUACCUG
>Hsa-Mir-579_3p
UUCAUUUGGUAUAAACCGCGAUU
>Hsa-Mir-580_3p
UUGAGAAUGAUGAAUCAUUAGG
>Hsa-Mir-582-v1_5p
UUACAGUUGUUCAACCAGUUAC
>Hsa-Mir-584_5p
UUAUGGUUUGCCUGGGACUGA
>Hsa-Mir-585_3p
UGGGCGUAUCUGUAUGCUAGGG
>Hsa-Mir-589_5p
UGAGAACCACGUCUGCUCUGAGC
>Hsa-Mir-590_3p
UAAUUUUAUGUAUAAGCUAGU
>Hsa-Mir-592_5p
UUGUGUCAAUAUGCGAUGAUGU
>Hsa-Mir-598_3p
UACGUCAUCGUUGUCAUCGUCA
>Hsa-Mir-599_5p
UUUGAUAAGCUGACAUGGGACA
>Hsa-Mir-605-v1_3p
AGAAGGCACUAUGAGAUUUAGA
>Hsa-Mir-615_3p
UCCGAGCCUGGGUCUCCCUCU
>Hsa-Mir-616_5p
ACUCAAAACCCUUCAGUGACUUCC
>Hsa-Mir-624_5p
UAGUACCAGUACCUUGUGUUCA
>Hsa-Mir-628_5p
AUGCUGACAUAUUUACUAGAGG
>Hsa-Mir-628_3p
UCUAGUAAGAGUGGCAGUCGAAG
>Hsa-Mir-629_5p
UGGGUUUACGUUGGGAGAACUU
>Hsa-Mir-642_5p
GUCCCUCUCCAAAUGUGUCUUG
>Hsa-Mir-651_5p
UUUAGGAUAAGCUUGACUUUUG
>Hsa-Mir-652_3p
AAUGGCGCCACUAGGGUUGUG
>Hsa-Mir-653_3p
UUCACUGGAGUUUGUUUCAAUA
>Hsa-Mir-670_3p
UUUCCUCAUAUUCAUUCAGGAGUGU
>Hsa-Mir-671_5p
AGGAAGCCCUGGAGGGGCUGGAGG
>Hsa-Mir-675_3p
CUGUAUGCCCUCACCGCUCAGC
>Hsa-Mir-676_3p
CUGUCCUAAGGUUGUUGAGUU
>Hsa-Mir-708_5p
AAGGAGCUUACAAUCUAGCUGGG
>Hsa-Mir-744_5p
UGCGGGGCUAGGGCUAACAGCA
>Hsa-Mir-760_3p
CGGCUCUGGGUCUGUGGGGAG
>Hsa-Mir-766_3p
ACUCCAGCCCCACAGCCUCAGC
>Hsa-Mir-769_5p
UGAGACCUCUGGGUUCUGAGCU
>Hsa-Mir-770_5p
UCCAGUACCACGUGUCAGGGCCACA
>Hsa-Mir-873-v1_5p
UGCAGGAACUUGUGAGUCUCCU
>Hsa-Mir-873-v1_3p
GAGACUGAUGAGUUCCCGGGAA
>Hsa-Mir-874_3p
CUGCCCUGGCCCGAGGGACCGAC
>Hsa-Mir-875_5p
UAUACCUCAGUUUUAUCAGGUG
>Hsa-Mir-876-v1_3p
UGGUGGUUUACAAAGUAAUUCA
>Hsa-Mir-877_5p
GUAGAGGAGAUGGCGCAGGGGACA
>Hsa-Mir-885_5p
UCCAUUACACUACCCUGCCUCU
>Hsa-Mir-887_3p
GUGAACGGGCGCCAUCCCGAGGCUU
>Hsa-Mir-934_5p
UGUCUACUACUGGAGACACUGG
>Hsa-Mir-935-v1_3p
CAGUUACCGCUUCCGCUACCGC
>Hsa-Mir-944_3p
AAAUUAUUGUACAUCGGAUGAG
>Hsa-Mir-1180_3p
UUUCCGGCUCGCGUGGGUGUGU
>Hsa-Mir-1247_5p
ACCCGUCCCGUUCGUCCCCGGA
>Hsa-Mir-1249_3p
ACGCCCUUCCCCCCCUUCUUCA
>Hsa-Mir-1251_5p
ACUCUAGCUGCCAAAGGCGCU
>Hsa-Mir-1252_5p
AGAAGGAAAUUGAAUUCAUUUA
>Hsa-Mir-1264_5p
AGGUCCUCAAUAAGUAUUUGUU
>Hsa-Mir-1264_3p
CAAGUCUUAUUUGAGCACCUGU
>Hsa-Mir-1266_5p
CCUCAGGGCUGUAGAACAGGGCU
>Hsa-Mir-1269_3p
CUGGACUGAGCCGUGCUACUGG
>Hsa-Mir-1270_5p
CUGGAGAUAUGGAAGAGCUGUG
>Hsa-Mir-1271_5p
CUUGGCACCUAGCAAGCACUCA
>Hsa-Mir-1271_3p
AGUGCCUGCUAUGUGCCAGGCA
>Hsa-Mir-1276_5p
UAAAGAGCCCUGUGGAGACACC
>Hsa-Mir-1277_5p
UAUAUAUAUAUAUGUACGUAUG
>Hsa-Mir-1278_3p
UAGUACUGUGCAUAUCAUCUAU
>Hsa-Mir-1286_3p
UGCAGGACCAAGAUGAGCCCU
>Hsa-Mir-1287_5p
UGCUGGAUCAGUGGUUCGAGUC
>Hsa-Mir-1294_5p
UGUGAGGUUGGCAUUGUUGUCU
>Hsa-Mir-1295_3p
UUAGGCCGCAGAUCUGGGUGAA
>Hsa-Mir-1296_5p
UUAGGGCCCUGGCUCCAUCUCC
>Hsa-Mir-1298_5p
UUCAUUCGGCUGUCCAGAUGUA
>Hsa-Mir-1301_3p
UUGCAGCUGCCUGGGAGUGACUUC
>Hsa-Mir-1306_5p
CCACCUCCCCUGCAAACGUCCA
>Hsa-Mir-1307_5p
UCGACCGGACCUCGACCGGCUCG
>Hsa-Mir-1343_3p
CUCCUGGGGCCCGCACUCUCGC
>Hsa-Mir-1908_5p
CGGCGGGGACGGCGAUUGGUC
>Hsa-Mir-1910_3p
GAGGCAGAAGCAGGAUGACAA
>Hsa-Mir-1911_5p
UGAGUACCGCCAUGUCUGUUGGG
>Hsa-Mir-1912_3p
UACCCAGAGCAUGCAGUGUGAA
>Hsa-Mir-1913_5p
CCGGCAGAGGAGGCUGCAGAGG
>Hsa-Mir-1913_3p
UCUGCCCCCUCCGCUGCUGCCA
>Hsa-Mir-1914_5p
CCCUGUGCCCGGCCCACUUCUGC
>Hsa-Mir-2114_5p
UAGUCCCUUCCUUGAAGCGGUC
>Hsa-Mir-2114_3p
CGAGCCUCAAGCAAGGGACUUCA
>Hsa-Mir-2115_3p
CAUCAGAAUUCAUGGAGGCUAGA
>Hsa-Mir-2116_5p
GGUUCUUAGCAUAGGAGGUCU
>Hsa-Mir-2116_3p
UCCUCCCAUGCCAAGAACUCC
>Hsa-Mir-2276_5p
GCCCUCUGUCACCUUGCAGACG
>Hsa-Mir-2276_3p
UCUGCAAGUGUCAGAGGCGAGG
>Hsa-Mir-2355_5p
AUCCCCAGAUACAAUGGACAAU
>Hsa-Mir-2355_3p
UGUCCUUGCUGUUUGGAGAUAA
>Hsa-Mir-2467_5p
UGAGGCUCUGUUAGCCUUGGCUCU
>Hsa-Mir-3059_5p
UUUCCUCUCUGCCCCAUAGGGU
>Hsa-Mir-3085_3p
UCUGGCUGCUAUGGCCCCCUC
>Hsa-Mir-3126_5p
UGAGGGACAGAUGCCAGAAGCA
>Hsa-Mir-3127_5p
AUCAGGGCUUGUGGAAUGGGAAG
>Hsa-Mir-3136_5p
CUGACUGAAUAGGUAGGGUCAUU
>Hsa-Mir-3138_3p
ACAGUGAGGUAGAGGGAGUGC
>Hsa-Mir-3140_3p
AGCUUUUGGGAAUUCAGGUAG
>Hsa-Mir-3144-v1_5p
AAGGGGACCAAAGAGAUAUAUA
>Hsa-Mir-3145_3p
AGAUAUUUUGAGUGUUUGGAAUUGA
>Hsa-Mir-3146_3p
CAUGCUAGGAUAGAAAGAAUGGG
>Hsa-Mir-3173_5p
UGCCCUGCCUGUUUUCUCCUUUG
>Hsa-Mir-3174_5p
UAGUGAGUUAGAGAUGCAGAGCC
>Hsa-Mir-3180-P1_3p
UGGGGCGGAGCUUCCGGAGGCC
>Hsa-Mir-3180-P2_3p
UGGGGCGGAGCUUCCGGAGGCC
>Hsa-Mir-3180-P3_3p
UGGGGCGGAGCUUCCGGAGGCC
>Hsa-Mir-3187_3p
UUGGCCAUGGGGCUGCGCGGGGC
>Hsa-Mir-3194_5p
GGCCAGCCACCAGGAGGGCUGC
>Hsa-Mir-3611_3p
UUGUGAAGAAAGAAAUUCUUAC
>Hsa-Mir-3613_5p
UGUUGUACUUUUUUUUUUGUUC
>Hsa-Mir-3615_3p
UCUCUCGGCUCCUCGCGGCUCGC
>Hsa-Mir-3617_5p
AAAGACAUAGUUGCAAGAUGGG
>Hsa-Mir-3619_5p
UCAGCAGGCAGGCUGGUGCAGC
>Hsa-Mir-3619_3p
GGGACCAUCCUGCCUGCUGUGGG
>Hsa-Mir-3622_5p
CAGGCACGGGAGCUCAGGUGAG
>Hsa-Mir-3622_3p
CACCUGACCUCCCAUGCCUGUG
>Hsa-Mir-3663_3p
UGAGCACCACACAGGCCGGGCGC
>Hsa-Mir-3690_5p
ACCUGGACCCAGCGUAGACAAAGA
>Hsa-Mir-3909_3p
UGUCCUCUAGGGCCUGCAGUCU
>Hsa-Mir-3924_5p
UAGUAGUCAAAUAUGCAGAUCU
>Hsa-Mir-3924_3p
AUAUGUAUAUGUGACUGCUACU
>Hsa-Mir-3934_5p
UCAGGUGUGGAAACUGAGGCAGG
>Hsa-Mir-3934_3p
UGCUCAGGUUGCACAGCUGGGA
>Hsa-Mir-3942_5p
AGCAAUACUGUUACCUGAAAUA
>Hsa-Mir-3942_3p
UUUCAGAUAACAGUAUUACAUC
>Hsa-Mir-3944_3p
UUCGGGCUGGCCUGCUGCUCCGG
>Hsa-Mir-4424_3p
GUCCAUUUCAAGUUAACUCUGU
>Hsa-Mir-4524_3p
UGAGACAGGCUUAUGCUGCUAU
>Hsa-Mir-4637_3p
UACUAACUGCAGAUUCAAGUGA
>Hsa-Mir-4661_5p
AACUAGCUCUGUGGAUCCUGAC
>Hsa-Mir-4662_5p
UUAGCCAAUUGUCCAUCUUUAG
>Hsa-Mir-4664_5p
UGGGGUGCCCACUCCGCAAGUU
>Hsa-Mir-4677_3p
UCUGUGAGACCAAAGAACUACU
>Hsa-Mir-4731_5p
UGCUGGGGGCCACAUGAGUGUG
>Hsa-Mir-4731_3p
CACACAAGUGGCCCCCAACACU
>Hsa-Mir-4766_5p
UCUGAAAGAGCAGUUGGUGUUU
>Hsa-Mir-4766_3p
AUAGCAAUUGCUCUUUUGGAAG
>Hsa-Mir-4798_5p
UUCGGUAUACUUUGUGAAUUGG
>Hsa-Mir-5579_5p
UAUGGUACUCCUUAAGCUAACA
>Hsa-Mir-5581_5p
GCCUUCCAGGAGAAAUGGAGAC
>Hsa-Mir-5581_3p
UUCCAUGCCUCCUAGAAGUUCC
>Hsa-Mir-5586_5p
UUAUCCAGCUUGUUACUAUAUG
>Hsa-Mir-5687_5p
CUGACUCUGAAAUCUUCUAAAU
>Hsa-Mir-5687_3p
UUAGAACGUUUUAGGGUCAAAU
>Hsa-Mir-6529_5p
GAGAGAUCAGAGGCGCAGAGU
>Hsa-Mir-6715_3p
CCAAACCAGUCGUGCCUGUGG
>Hsa-Mir-7151_5p
GAUCCAUCUCUGCCUGUAUUGGCU
>Hsa-Mir-7151_3p
CCUACAGGCUGGAAUGGGCUCA
>Hsa-Mir-7706_3p
UGAAGCGCCUGUGCUCUGCCGAGA
>Hsa-Mir-7854_3p
UGAGGUGACCGCAGAUGGGAAGGA
>Hsa-Mir-9851_3p
UGGCACCAGCACUGGCGGUGUC
>Hsa-Mir-12462-v1_3p
AUAGAUGAGGGCUUGGCUGUGA
>Hsa-Mir-12463_5p
CAUAAACUGCAUGCCUGCACACC
>Hsa-Mir-12463_3p
UGUGCAGGCAUGCAGUUUAUGUU
