# Supplementary material for: HolomiRA: a reproducible pipeline for miRNA binding site prediction in microbial genomes
Source: BMC Bioinformatics. 2025 Oct 1;26:236. doi: 10.1186/s12859-025-06241-x (PMC12487068; doi:10.1186/s12859-025-06241-x)
Supplement: Supplementary file 2 — Supplementary Material 2: File 2 List of human miRNAs tested by HolomiRA [file 12859_2025_6241_MOESM2_ESM.fas]

>Bta-Let-7-P1b_5p
UGAGGUAGGAGGUUGUAUAGUU
>Bta-Let-7-P1c_5p
UGAGGUAGUAGGUUGUAUGGUU
>Bta-Let-7-P1d_5p
UGAGGUAGUAGGUUGUAUAGUU
>Bta-Let-7-P2a1_5p
UGAGGUAGUAGGUUGUAUAGUU
>Bta-Let-7-P2a2_5p
UGAGGUAGUAGGUUGUAUAGUU
>Bta-Let-7-P2a3_5p
UGAGGUAGUAGAUUGUAUAGUU
>Bta-Let-7-P2b1_5p
UGAGGUAGUAGAUUGUAUAGUU
>Bta-Let-7-P2b2_5p
UGAGGUAGUAGGUUGUGUGGUU
>Bta-Let-7-P2b3_5p
UGAGGUAGUAAGUUGUAUUGUU
>Bta-Let-7-P2c1_5p
AGAGGUAGUAGGUUGCAUAGUU
>Bta-Let-7-P2c2_5p
UGAGGUAGUAGUUUGUGCUGUU
>Bta-Let-7-P2c3_5p
UGAGGUAGUAGUUUGUACAGUU
>Bta-Mir-1-P1_3p
UGGAAUGUAAAGAAGUAUGUAU
>Bta-Mir-1-P2_3p
UGGAAUGUAAGGAAGUGUGUGG
>Bta-Mir-1-P3_3p
UGGAAUGUAAAGAAGUAUGUAU
>Bta-Mir-7-P1_5p
UGGAAGACUAGUGAUUUUGUUGUU
>Bta-Mir-7-P2_5p
UGGAAGACUAGUGAUUUUGUUGUU
>Bta-Mir-7-P4_5p
UGGAAGACUAGUGAUUUUGUUGUU
>Bta-Mir-8-P1a_3p
UAAUACUGCCUGGUAAUGAUGAC
>Bta-Mir-8-P1b_3p
UAAUACUGCCGGGUAAUGAUGGA
>Bta-Mir-8-P2a_3p
UAACACUGUCUGGUAACGAUGUU
>Bta-Mir-8-P2b_3p
UAACACUGUCUGGUAAAGAUGGC
>Bta-Mir-8-P3a_3p
UAAUACUGUCUGGUAAUGCCGU
>Bta-Mir-9-P1_5p
UCUUUGGUUAUCUAGCUGUAUGA
>Bta-Mir-9-P2_5p
UCUUUGGUUAUCUAGCUGUAUGA
>Bta-Mir-9-P3_5p
UCUUUGGUUAUCUAGCUGUAUGA
>Bta-Mir-10-P1b-v1_5p
UACCCUGUAGAACCGAAUUUGU
>Bta-Mir-10-P1c-v1_5p
UACCCUGUAGAUCCGAAUUUGU
>Bta-Mir-10-P2b_5p
CACCCGUAGAACCGACCUUGCG
>Bta-Mir-10-P2c_5p
AACCCGUAGAUCCGAUCUUGUG
>Bta-Mir-10-P2d_5p
AACCCGUAGAUCCGAACUUGUG
>Bta-Mir-10-P3b_5p
UCCCUGAGACCCUUUAACCUGUGA
>Bta-Mir-10-P3c_5p
UCCCUGAGACCCUAACUUGUGA
>Bta-Mir-10-P3d_5p
UCCCUGAGACCCUAACUUGUGA
>Bta-Mir-15-P1a_5p
UAGCAGCACAUAAUGGUUUGUG
>Bta-Mir-15-P1b_5p
UAGCAGCACAUCAUGGUUUACA
>Bta-Mir-15-P1c_5p
CAGCAGCAAUUCAUGUUUUGAA
>Bta-Mir-15-P1d_5p
CAGCAGCACACUGUGGUUUGUA
>Bta-Mir-15-P2a_5p
UAGCAGCACGUAAAUAUUGGUG
>Bta-Mir-15-P2b_5p
UAGCAGCACGUAAAUAUUGGCGU
>Bta-Mir-15-P2c_5p
UAGCAGCGGGAACAGUACUGCAG
>Bta-Mir-15-P2d_5p
UAGCAGCACAGAAAUAUUGGCA
>Bta-Mir-17-P1a_5p
CAAAGUGCUUACAGUGCAGGUAG
>Bta-Mir-17-P1c_5p
AAAAGUGCUUACAGUGCAGGUAG
>Bta-Mir-17-P1d_5p
UAAAGUGCUGACAGUGCAGAU
>Bta-Mir-17-P2a_5p
UAAGGUGCAUCUAGUGCAGAUAG
>Bta-Mir-17-P2c_5p
UAAGGUGCAUCUAGUGCAGUUAG
>Bta-Mir-17-P4a_5p
UAAAGUGCUUAUAGUGCAGGUAG
>Bta-Mir-17-P4c_5p
CAAAGUGCUCACAGUGCAGGUAG
>Bta-Mir-17-P4d_5p
CAAAGUGCUGUUCGUGCAGGUAG
>Bta-Mir-19-P1a_3p
UGUGCAAAUCUAUGCAAAACUGA
>Bta-Mir-19-P2a_3p
UGUGCAAAUCCAUGCAAAACUGA
>Bta-Mir-19-P2c_3p
UGUGCAAAUCCAUGCAAAACUGA
>Bta-Mir-21_5p
UAGCUUAUCAGACUGAUGUUGACU
>Bta-Mir-22-P1b_3p
AAGCUGCCAGUUGAAGAACUGU
>Bta-Mir-23-P2_3p
AUCACAUUGCCAGGGAUUACCAC
>Bta-Mir-23-P3_3p
AUCACAUUGCCAGGGAUUUCCAA
>Bta-Mir-24-P2_3p
UGGCUCAGUUCAGCAGGAACAG
>Bta-Mir-24-P3_3p
UGGCUCAGUUCAGCAGGAACAG
>Bta-Mir-26-P1_5p
UUCAAGUAAUCCAGGAUAGGCU
>Bta-Mir-26-P2_5p
UUCAAGUAAUUCAGGAUAGGUU
>Bta-Mir-26-P4_5p
UUCAAGUAAUCCAGGAUAGGCU
>Bta-Mir-27-P2_3p
UUCACAGUGGCUAAGUUCUGC
>Bta-Mir-27-P3_3p
UUCACAGUGGCUAAGUUCCGC
>Bta-Mir-28_3p
CACUAGAUUGAGAGCUCCUGGA
>Bta-Mir-29-P1b-v1_3p
UAGCACCAUUUGAAAUCAGUGUU
>Bta-Mir-29-P1d7-v1_3p
UAGCACCAUUUGAAAUCAGUGUU
>Bta-Mir-29-P1d8-v1_3p
UAGCACCAUUUGAAAUCAGUGUU
>Bta-Mir-29-P2b_3p
UAGCACCAUCUGAAAUCGGUUA
>Bta-Mir-29-P2d7_3p
UAGCACCAUUUGAAAUCGAUUA
>Bta-Mir-29-P2d8_3p
UAGCACCAUUUGAAAUCGGUUA
>Bta-Mir-30-P1a_5p
UGUAAACAUCCCCGACUGGAAGCU
>Bta-Mir-30-P1b_5p
UGUAAACAUCCUCGACUGGAAGCU
>Bta-Mir-30-P1d_5p
UGUAAACAUCCUUGACUGGAAGCU
>Bta-Mir-30-P2a_5p
UGUAAACAUCCUACACUCAGCU
>Bta-Mir-30-P2b_5p
UGUAAACACCCUACACUCUCAGCU
>Bta-Mir-30-P2d_5p
UGUAAACAUCCUACACUCUCAGCU
>Bta-Mir-31_5p
AGGCAAGAUGCUGGCAUAGCUGU
>Bta-Mir-32_5p
UAUUGCACAUGACUAAGUUGCA
>Bta-Mir-33-P1_5p
GUGCAUUGCUGUUGCAUUGCA
>Bta-Mir-33-P3_5p
GUGCAUUGUAGUUGCAUUGCA
>Bta-Mir-34-P1_5p
UGGCAGUGUCUUAGCUGGUUGUU
>Bta-Mir-34-P2a_5p
AGGCAGUGUAAUUAGCUGAUUGU
>Bta-Mir-34-P2b_5p
AGGCAGUGUAGUUAGCUGAUUGC
>Bta-Mir-34-P3a_5p
AGGCAGUGCAUCUCUAGCUGGCUGUU
>Bta-Mir-34-P3b_5p
AGGCAGUGUAUUGUUAGCUGGCU
>Bta-Mir-34-P3c_5p
UGGCAGUGUAUUGUUAGCUGGU
>Bta-Mir-92-P1a_3p
UAUUGCACUUGUCCCGGCCUGU
>Bta-Mir-92-P1c_3p
UAUUGCACUUGUCCCGGCCUGU
>Bta-Mir-92-P1d_3p
UAUUGCACUCGUCCCGGCCUCC
>Bta-Mir-92-P2a_3p
AAUUGCACUUUAGCAAUGGUGA
>Bta-Mir-92-P2c_3p
AAUUGCACGGUAUCCAUCUGCG
>Bta-Mir-92-P2d_3p
CAUUGCACUUGUCUCGGUCUGA
>Bta-Mir-95_3p
UUCAACGGGUAUUUAUUGAGCA
>Bta-Mir-96-P1_5p
UUUGGCACUAGCACAUUUUUGCU
>Bta-Mir-96-P2_5p
UUUGGCAAUGGUAGAACUCACACU
>Bta-Mir-96-P3-v1_5p
UAUGGCACUGGUAGAAUUCACU
>Bta-Mir-101-P1-v1_3p
UACAGUACUGUGAUAACUGAAG
>Bta-Mir-101-P2-v1_3p
UACAGUACUGUGAUAACUGAAG
>Bta-Mir-103-P1_3p
AGCAGCAUUGUACAGGGCUAUCA
>Bta-Mir-103-P2_3p
AGCAGCAUUGUACAGGGCUAUGA
>Bta-Mir-103-P4_3p
AGCAGCAUUGUACAGGGCUAUGA
>Bta-Mir-105-P1_5p
UCAAAUGCUCAGACUCCUUGGUG
>Bta-Mir-105-P2_5p
UCAAAUGCUCAGACUCCUGUGGUG
>Bta-Mir-122_5p
UGGAGUGUGACAAUGGUGUUUG
>Bta-Mir-124-P1-v1_3p
UAAGGCACGCGGUGAAUGCCAA
>Bta-Mir-124-P2-v1_3p
UAAGGCACGCGGUGAAUGCCAA
>Bta-Mir-124-P3-v1_3p
UAAGGCACGCGGUGAAUGCCAA
>Bta-Mir-126-P2-v1_3p
UCGUACCGUGAGUAAUAAUGCG
>Bta-Mir-127_3p
UCGGAUCCGUCUGAGCUUGGCU
>Bta-Mir-128-P1_3p
UCACAGUGAACCGGUCUCUUU
>Bta-Mir-128-P2_3p
UCACAGUGAACCGGUCUCUUU
>Bta-Mir-129-P1_5p
CUUUUUGCGGUCUGGGCUUGC
>Bta-Mir-129-P2_5p
CUUUUUGCGGUCUGGGCUUGC
>Bta-Mir-130-P1c_3p
CAGUGCAAUGUUAAAAGGGCAU
>Bta-Mir-130-P2a_3p
CAGUGCAAUGAUAUUGUCAAAGCAU
>Bta-Mir-130-P2b_3p
CAGUGCAAUAGUAUUGUCAAAGCAU
>Bta-Mir-130-P3b_3p
UAGUGCAAUAUUGCUUAUAGGGUUU
>Bta-Mir-130-P4a_3p
CAGUGCAAUGAUGAAAGGGCAU
>Bta-Mir-132-P1_3p
UAACAGUCUACAGCCAUGGUCG
>Bta-Mir-132-P2_3p
UAACAGUCUCCAGUCACGGCCA
>Bta-Mir-133-P1-v1_3p
UUUGGUCCCCUUCAACCAGCUGU
>Bta-Mir-133-P2-v1_3p
UUUGGUCCCCUUCAACCAGCUA
>Bta-Mir-133-P3-v1_3p
UUUGGUCCCCUUCAACCAGCUGU
>Bta-Mir-134_5p
UGUGUGACUGGUUGACCAGAGU
>Bta-Mir-135-P1_5p
UAUGGCUUUUUAUUCCUAUGUGA
>Bta-Mir-135-P2_5p
UAUGGCUUUUUAUUCCUAUGUGA
>Bta-Mir-135-P4_5p
UAUGGCUUUUCAUUCCUAUGUGA
>Bta-Mir-136-v1_3p
CAUCAUCGUCUCAAAUGAGUCU
>Bta-Mir-137-P1-v1_3p
UUAUUGCUUAAGAAUACGCGUAG
>Bta-Mir-138-P1_5p
AGCUGGUGUUGUGAAUCAGGCCG
>Bta-Mir-138-P2_5p
AGCUGGUGUUGUGAAUCAGGCCG
>Bta-Mir-139_5p
UCUACAGUGCACGUGUCUCCAGU
>Bta-Mir-140-P2-v1_3p
ACCACAGGGUAGAACCACGGAC
>Bta-Mir-142-P2-v1_5p
CAUAAAGUAGAAAGCACUACU
>Bta-Mir-143_3p
UGAGAUGAAGCACUGUAGCUC
>Bta-Mir-144-v1_3p
UACAGUAUAGAUGAUGUACUA
>Bta-Mir-145_5p
GUCCAGUUUUCCCAGGAAUCCCU
>Bta-Mir-146-P1_5p
UGAGAACUGAAUUCCAUAGGCUGU
>Bta-Mir-146-P4-v1_5p
UGAGAACUGAAUUCCAUAGGUU
>Bta-Mir-147_3p
GUGUGCGGAAAUGCUUCUGCUA
>Bta-Mir-148-P1_3p
UCAGUGCACUACAGAACUUUGU
>Bta-Mir-148-P3_3p
UCAGUGCAUGACAGAACUUGG
>Bta-Mir-148-P4_3p
UCAGUGCAUCACAGAACUUUGU
>Bta-Mir-149_5p
UCUGGCUCCGUGUCUUCACUCCC
>Bta-Mir-150_5p
UCUCCCAACCCUUGUACCAGUG
>Bta-Mir-151_5p
UCGAGGAGCUCACAGUCUAGUA
>Bta-Mir-153-P1_3p
UUGCAUAGUCACAAAAGUGAUC
>Bta-Mir-153-P2_3p
UUGCAUAGUCACAAAAGUGAUC
>Bta-Mir-154-P1_5p
UGGUAGACUAUGGAACGUAGG
>Bta-Mir-154-P2-v1_5p
UAGUAGACCGUAUAGCGUACG
>Bta-Mir-154-P3-v1_3p
UAUGUGGGACGGUAAACCGCUU
>Bta-Mir-154-P4_3p
UAUGUAAUGUGGUCCACGUCU
>Bta-Mir-154-P5_3p
UAGGACACAUGGUCUACUUCU
>Bta-Mir-154-P6a-v1_3p
CACAUUACACGGUCGACCUCU
>Bta-Mir-154-P6b_3p
CCCAAUACGCGGUCGAUCUCU
>Bta-Mir-154-P6c_3p
CACAAUACACGGUCGGCCUCU
>Bta-Mir-154-P7_3p
UUUGUGACCUGGUCCACUAACC
>Bta-Mir-154-P8a_3p
AACACACCUGGUUAACCUCUU
>Bta-Mir-154-P8b_3p
AACACACCUGGUUAACCUUUUU
>Bta-Mir-154-P9_3p
UGAAACAUACACGGGAAACCUCU
>Bta-Mir-154-P10_3p
UAGGUCACCCGUUUGACUAUCC
>Bta-Mir-154-P11_3p
AAACAUUCGCGGUGCACUUCUU
>Bta-Mir-154-P12_3p
AAACAAACAUGGUGCACUUCUU
>Bta-Mir-154-P14_3p
UAUGUCUGCUGACCAUCACCU
>Bta-Mir-154-P16_5p
AGAGGAUACCCUUUGUAUGUUC
>Bta-Mir-154-P17_3p
UAUACAAGGGCAAGCUCUCUGU
>Bta-Mir-154-P18_3p
AAUCGUACAGGGUCAUCCACUU
>Bta-Mir-154-P19_3p
AUACAAGGACAAUUUCUUUCU
>Bta-Mir-154-P21_3p
AUAAUACAUGGUUAACCUCUCU
>Bta-Mir-154-P22_5p
GGUUGAUCAGAGAACAUACAUU
>Bta-Mir-154-P23_3p
AAUCAUACAGGGACAUCCAGUU
>Bta-Mir-154-P24_5p
GAAGUUGUUCGUGGUGGAUUCG
>Bta-Mir-154-P24_3p
AAUCAUUCACGGACAACACUUU
>Bta-Mir-154-P25_5p
AGAGGCUGGCCGUGAUGAAUUCG
>Bta-Mir-154-P26_3p
AAUCAUACACGGUUCACCUAUU
>Bta-Mir-154-P27_5p
AGAGGUCUUCCAUGGUGCAUUCG
>Bta-Mir-154-P28_3p
UGAGUAUUACAUGGCCAAUCUC
>Bta-Mir-154-P29_3p
AUCACACAAAGGCAACUUUUGU
>Bta-Mir-154-P30_5p
AGGUUACCCGAGCAACUUUGCAU
>Bta-Mir-154-P31_5p
UGGUCGACCAGUUGGAAAGUAAU
>Bta-Mir-154-P32_3p
AAUAAUACAUGGUUGAUCUUU
>Bta-Mir-154-P33_3p
AAUAUAACACAGAUGGCCUGU
>Bta-Mir-154-P34_3p
AAUAUUAUACAGUCAACCUCU
>Bta-Mir-154-P35_3p
AGAUAUUGCACGGUUGAUCUCU
>Bta-Mir-154-P36_5p
UGGUCGACCAUAAAACGUACGU
>Bta-Mir-155_5p
UUAAUGCUAAUCGUGAUAGGGGUU
>Bta-Mir-181-P1a_5p
AACAUUCAACGCUGUCGGUGAGU
>Bta-Mir-181-P1b_5p
AACAUUCAACGCUGUCGGUGAGU
>Bta-Mir-181-P1c_5p
AACAUUCAACCUGUCGGUGAGUU
>Bta-Mir-181-P2a_5p
AACAUUCAUUGCUGUCGGUGGGUU
>Bta-Mir-181-P2b_5p
AACAUUCAUUGCUGUCGGUGGGUU
>Bta-Mir-181-P2c_5p
AACAUUCAUUGUUGUCGGUGGGUU
>Bta-Mir-184_3p
UGGACGGAGAACUGAUAAGGGU
>Bta-Mir-185_5p
UGGAGAGAAAGGCAGUUCCUGA
>Bta-Mir-186_5p
CAAAGAAUUCUCCUUUUGGGCUU
>Bta-Mir-187_3p
UCGUGUCUUGUGUUGCAGCCGG
>Bta-Mir-188-P1_5p
CAUGCCUUGAGUGUAGGACCGU
>Bta-Mir-188-P2_5p
CAUCCCUUGCAUGGUGGAGGG
>Bta-Mir-188-P3_5p
UACCCAUUGCAUAUCGGAGCUGU
>Bta-Mir-190-P1_5p
UGAUAUGUUUGAUAUAUUAGGUUG
>Bta-Mir-190-P3_5p
UGAUAUGUUUGAUAUUGGGUUG
>Bta-Mir-191_5p
CAACGGAAUCCCAAAAGCAGCUG
>Bta-Mir-192-P2_5p
AUGACCUAUGAAUUGACAGACA
>Bta-Mir-192-P4_5p
CUGACCUAUGAAUUGACAGCC
>Bta-Mir-193-P1a_5p
CGGGGUUUUGAGGGCGAGAUGA
>Bta-Mir-193-P1a_3p
AACUGGCCCACAAAGUCCCGCU
>Bta-Mir-193-P1b_5p
UGGGUCUUUGCGGGCGAGAUGA
>Bta-Mir-193-P1b_3p
AACUGGCCUACAAAGUCCCAGU
>Bta-Mir-193-P2a_3p
UAAUGCCCCUAAAAAUCCUUA
>Bta-Mir-193-P2b_3p
UAAUGCCCCUAAAAAUCCUUAU
>Bta-Mir-194-P2_5p
UGUAACAGCAACUCCAUGUGGA
>Bta-Mir-194-P4_5p
UGUAACAGCAACUCCAUGUGGAA
>Bta-Mir-196-P1_5p
UAGGUAGUUUCCUGUUGUUGGGA
>Bta-Mir-196-P3_5p
UAGGUAGUUUCAUGUUGUUGGG
>Bta-Mir-196-P4_5p
UAGGUAGUUUCAUGUUGUUGGGA
>Bta-Mir-197_3p
UUCACCACCUUCUCCACCCAGC
>Bta-Mir-199-P1-v1_3p
ACAGUAGUCUGCACAUUGGUUA
>Bta-Mir-199-P2-v1_3p
ACAGUAGUCUGCACAUUGGUUA
>Bta-Mir-199-P3-v1_3p
ACAGUAGUCUGCACAUUGGUUA
>Bta-Mir-202_5p
UUCCUAUGCAUAUACUUCUUU
>Bta-Mir-203-v1_3p
GUGAAAUGUUUAGGACCACUAG
>Bta-Mir-204-P1_5p
UUCCCUUUGUCAUCCUUUGCCC
>Bta-Mir-204-P2_5p
UUCCCUUUGUCAUCCUAUGCCU
>Bta-Mir-205-P4_5p
UCCUUCAUUCCACCGGAGUCUG
>Bta-Mir-208-P1-v1_3p
AUAAGACGAACAAAAGGUUUGU
>Bta-Mir-208-P2_3p
AUAAGACGAGCAAAAAGCUUGU
>Bta-Mir-210_3p
CUGUGCGUGUGACAGCGGCUGA
>Bta-Mir-214-v1_3p
ACAGCAGGCACAGACAGGCAGU
>Bta-Mir-216-P2a_5p
AAAUCUCUGCAGGCAAAUGUGA
>Bta-Mir-216-P2b_5p
UAAUCUCAGCUGGCAACUGUGAG
>Bta-Mir-217-v1_5p
UACUGCAUCAGGAACUGAUUGGA
>Bta-Mir-218-P2_5p
UUGUGCUUGAUCUAACCAUGU
>Bta-Mir-218-P4_5p
UUGUGCUUGAUCUAACCAUGU
>Bta-Mir-219-P2_5p
UGAUUGUCCAAACGCAAUUCUUG
>Bta-Mir-219-P2_3p
AGAAUUGUGGCUGGACAUCUGU
>Bta-Mir-219-P2-as_3p
AGAAUUGCGUUUGGACAAUCAGU
>Bta-Mir-219-P3_5p
UGAUUGUCCAAACGCAAUUCUCG
>Bta-Mir-219-P3_3p
AGAGUUGAGUCUGGACGUCCCG
>Bta-Mir-221-P1a_3p
AGCUACAUCUGGCUACUGGGUCUC
>Bta-Mir-221-P2a_3p
AGCUACAUUGUCUGCUGGGUUUC
>Bta-Mir-223_3p
UGUCAGUUUGUCAAAUACCCCAA
>Bta-Mir-224_5p
CAAGUCACUAGUGGUUCCGUUUAG
>Bta-Mir-296_3p
AGGGUUGGGCGGAGGCUUUCCU
>Bta-Mir-320-P1c_3p
AAAAGCUGGGUUGAGAGGGCGA
>Bta-Mir-320-P1d_3p
AAAAGCUGGGUUGAGAGGGCGA
>Bta-Mir-324_5p
CGCAUCCCCUAGGGCAUUGGUGU
>Bta-Mir-326_3p
CCUCUGGGCCCUUCCUCCAG
>Bta-Mir-328_3p
CUGGCCCUCUCUGCCCUUCCG
>Bta-Mir-330-v1_5p
UCUCUGGGCCUGUGUCUUAGGCU
>Bta-Mir-331_3p
GCCCCUGGGCCUAUCCUAGAA
>Bta-Mir-335_5p
UCAAGAGCAAUAACGAAAAAUG
>Bta-Mir-338-P2_3p
UCCAGCAUCAGUGAUUUUGUUGA
>Bta-Mir-338-P2-as_5p
UCAACAAAAUCACUGAUGCUGGAGU
>Bta-Mir-339_5p
UCCCUGUCCUCCAGGAGCUCACU
>Bta-Mir-340_5p
UUAUAAAGCAAUGAGACUGAUU
>Bta-Mir-342_3p
UCUCACACAGAAAUCGCACCCAUCU
>Bta-Mir-345_3p
CCCUGAACUAGGGGUCUGGAG
>Bta-Mir-346_5p
UGUCUGCCCGCAUGCCUGCCUCU
>Bta-Mir-361-v1_5p
UUAUCAGAAUCUCCAGGGGUAC
>Bta-Mir-362-P1-v1_3p
AAUGCACCUGGGCAAGGAUUC
>Bta-Mir-362-P3a-v1_3p
AAUCCACCUGGGCAAGGAUUCUGA
>Bta-Mir-362-P3b-v1_3p
AAUGCACCUGGGCAAGGAUUCUGA
>Bta-Mir-362-P4_5p
AAUCCUUGGAACCUAGGUGUGAGUGC
>Bta-Mir-362-P4_3p
AACACACCUAUUCAAGGAUUCA
>Bta-Mir-362-P6_3p
AAUGCACCUGGGCAAGGAUUCAG
>Bta-Mir-370_3p
GCCUGCUGGGGUGGAACCUGGU
>Bta-Mir-374-P1_5p
UUAUAAUACAACCUGAUAAGUG
>Bta-Mir-374-P1_3p
CUUAUCAGGUUGUAUUGUAAUU
>Bta-Mir-374-P2_5p
AUAUAAUACAACCUGCUAAGUG
>Bta-Mir-375_3p
UUUGUUCGUUCGGCUCGCGUGA
>Bta-Mir-376-P1_3p
AACAUAGAGGAAAAUCCACAUU
>Bta-Mir-376-P2_3p
AACAUAGAGGAAAUUCCACGU
>Bta-Mir-376-P3_3p
AUCAUAGAGGAAAAUCCACAU
>Bta-Mir-376-P4_3p
AUCAUAGAGGAAAAUCCAUGU
>Bta-Mir-376-P5_3p
AUCAUAGAGGAAAAUCCACGU
>Bta-Mir-378_3p
ACUGGACUUGGAGUCAGAAGGC
>Bta-Mir-383-v1_5p
AGAUCAGAAGGUGAUUGUGGCU
>Bta-Mir-421-P1-v1_3p
UCAACAAACAUUUAUUGUGUGCC
>Bta-Mir-421-P2_3p
AUCAACAGACAUUAAUUGGGCGC
>Bta-Mir-423_5p
UGAGGGGCAGAGAGCGAGACUUU
>Bta-Mir-423_3p
AGCUCGGUCUGAGGCCCCUCAGU
>Bta-Mir-425_5p
AAUGACACGAUCACUCCCGUUGAGU
>Bta-Mir-430-P1_3p
UAAGUGCUUCCAUGUUUUAGUAG
>Bta-Mir-430-P2_3p
UAAGUGCUUCCAUGUUUCAGUGG
>Bta-Mir-430-P3_3p
UAAGUGCUUCCAUGUUUUAGUGA
>Bta-Mir-430-P4_3p
UAAGUGCUUCCAUGUUUUAGUGC
>Bta-Mir-430-P5_3p
AAGUGCCGCCAUGUUUUGAGUGU
>Bta-Mir-430-P7_3p
AAAGUGCUCCCAUUUUCGAGCGU
>Bta-Mir-431_5p
UGUCUUGCAGGCCGUCAUGCA
>Bta-Mir-431_3p
CAGGUCGUCUUGCAGGGCUUC
>Bta-Mir-432_5p
UCUUGGAGUAGGUCAUUGGGUGG
>Bta-Mir-433_3p
AUCAUGAUGGGCUCCUCGGUGU
>Bta-Mir-448_3p
UUGCAUAUGUAGGAUGUCCC
>Bta-Mir-450-P1_5p
UUUUGCGAUGUGUUCCUAAUAU
>Bta-Mir-450-P2_5p
UUUUGCGAUGUGUUCCUAAUAU
>Bta-Mir-450-P3_5p
UUUUGCAAUAUGUUCCUGAAUAU
>Bta-Mir-451_5p
AAACCGUUACCAUUACUGAGUU
>Bta-Mir-452-v1_5p
AACUGUUUGCAGAGGAAACUGAGA
>Bta-Mir-455-v1_5p
UAUGUGCCUUUGGACUACAUCG
>Bta-Mir-459_5p
UCAGUAACAAAGAUUCAUCCUUGU
>Bta-Mir-483-v1_3p
CACUCCUCUCCUCCCGUCUUCU
>Bta-Mir-484_3p
UCAGGCUCAGUCCCCUCCCGAU
>Bta-Mir-486_5p
UCCUGUACUGAGCUGCCCCGAG
>Bta-Mir-488_3p
UUGAAAGGCUGUUUCUUGGUC
>Bta-Mir-489-v1_3p
GUGACAUCACAUAUAUGGCGAC
>Bta-Mir-490_3p
CAACCUGGAGGACUCCAUGCUGU
>Bta-Mir-491_5p
AGUGGGGAACCCUUCCAUGAGGA
>Bta-Mir-493_5p
UUGUACAUGGUAGGCUUUCAUU
>Bta-Mir-499_5p
UUAAGACUUGCAGUGAUGUUUA
>Bta-Mir-504-v1_5p
AGACCCUGGUCUGCACUCUGUCU
>Bta-Mir-505-v1_5p
GGGAGCCAGGAAGUAUUGAUGUU
>Bta-Mir-505-v1_3p
CGUCAACACUUGCUGGUUUCCUC
>Bta-Mir-506-P2a_5p
CACCCCAAAGAGUGUCAUUCA
>Bta-Mir-506-P2b1_5p
CACUUCAGGAAGUGCCAUCCA
>Bta-Mir-506-P2b2_5p
CACUUCAGGAAGUGCCAUCCA
>Bta-Mir-506-P3_5p
UACUCCAGAGGGUGUCAUUCA
>Bta-Mir-506-P4b_5p
UACUUAGGAAGGCGUUAUUCA
>Bta-Mir-506-P5_5p
UUCAUAGGAAGGUGUCAUUCA
>Bta-Mir-541_5p
AAAGGAUUCUGCUGUCGGUCCCACU
>Bta-Mir-542_3p
UGUGACAGAUUGAUAACUGAAA
>Bta-Mir-544_5p
UCUUGUUAAAAGGCAGAUUCU
>Bta-Mir-551-P2_3p
GCGACCCAUACUUGGUUUCAG
>Bta-Mir-574_3p
CACGCUCAUGCACACACCCACA
>Bta-Mir-582-v1_5p
UUACAGUUGUUCAACCAGUUAC
>Bta-Mir-590_3p
UAGUUUUAUGUGUAAGCUCGU
>Bta-Mir-592_5p
UUGUGUCAAUAUGCGAUGAUGU
>Bta-Mir-599_5p
UUUGAUAAGCUGACAUGGGACA
>Bta-Mir-615_3p
UCCGAGCCUGGGUCUCCCUCU
>Bta-Mir-628_5p
AUGCUGACAUAUUUACUAGAGG
>Bta-Mir-652_3p
AAUGGCGCCACUAGGGUUGUG
>Bta-Mir-653_5p
UGUUGAAACAAUCUCUGUUGAA
>Bta-Mir-670_3p
UUUCCUCAUAUUCAUUCAGGAGUGU
>Bta-Mir-671_3p
UCCGGUUCUCAGGGCUCCACC
>Bta-Mir-708_5p
AAGGAGCUUACAAUCUAGCUGGG
>Bta-Mir-744_5p
UGCGGGGCUAGGGCUAACAGCA
>Bta-Mir-760_3p
CGGCUCUGGGUCUGUGGGGAG
>Bta-Mir-769_5p
UGAGACCUCCGGGUUCUGAGCU
>Bta-Mir-873-v1_5p
UGCAGGAACUUGUGAGUCUCCU
>Bta-Mir-874_3p
CUGCCCUGGCCCGAGGGACCGAC
>Bta-Mir-875_5p
UAUACCUCAGUUUUAUCAGGUG
>Bta-Mir-876-v1_3p
UGGUGGUUUACAAAGUAAUUCA
>Bta-Mir-877_5p
GUAGAGGAGAUGGCGCAGGGGACA
>Bta-Mir-885_5p
UCCAUUACACUACCCUGCCUCU
>Bta-Mir-935-v1_3p
CAGUUACCGCUUCCGCUACCGC
>Bta-Mir-1247-v1_5p
ACCCGUCCCGUGCGUCCCCGGA
>Bta-Mir-1249_3p
ACGCCCUUCCCCCCCUUCUUCA
>Bta-Mir-1251_5p
ACUCUAGCUGCCAAAGGCGCU
>Bta-Mir-1264_3p
CAAGUCUUAUUUGAGCACCUGU
>Bta-Mir-1271_5p
CUUGGCACCUAGUAAGUACUCA
>Bta-Mir-1277_5p
UAUAUAUAUAUAUGUACGUAUG
>Bta-Mir-1296_5p
UUAGGGCCCUGGCUCCAUCUCCU
>Bta-Mir-1298_5p
UUCAUUCGGCUGUCCAGAUGUA
>Bta-Mir-1301_3p
UUGCAGCUGCCUAGGAGUGAUUUC
>Bta-Mir-1306_5p
CCACCUCCCCUGCAAACGUCCA
>Bta-Mir-1307_5p
UCGACCGGACCUCGACCGGCUCG
>Bta-Mir-1329_5p
UACAGUGACCAGGUGACGACGGAU
>Bta-Mir-1343_3p
CUCCUGGGGCCCGCACUCUCGC
>Bta-Mir-1388_5p
AGGACUGUCCAACCUGAGAAUG
>Bta-Mir-1842-v1_5p
UUGGCUCUGUGAGGUCGGCUCA
>Bta-Mir-1911_5p
UGAGUACCGCCAUGUCUGUUGGG
>Bta-Mir-1912_3p
UACCCAGAGCGUGCAGUGUGAA
>Bta-Mir-2285-P1_3p
AAAAAACCGAGUGGACUUUUUG
>Bta-Mir-2285-P2_5p
AAAACGUUCGUUCAGGUUUUUC
>Bta-Mir-2285-P3_3p
AAAACCGGAAUGAACUUUUUGG
>Bta-Mir-2285-P4_5p
AGAAAGUUUGUUUGGGUUUUUC
>Bta-Mir-2285-P5_5p
AAAAAAGUUUGUUUGGGUUUUU
>Bta-Mir-2285-P6_5p
CAAAAGCUCAUUCAGGUUUUUC
>Bta-Mir-2285-P6_3p
AAAACCAGAACGAACUUUUUGG
>Bta-Mir-2285-P7_5p
CAAAAAGUUCGUCCAGAUUUUU
>Bta-Mir-2285-P8_3p
AAAACCGGAAUGAACUUUUUGG
>Bta-Mir-2285-P9_3p
AAACUCGAAUGAACUCUUUGGC
>Bta-Mir-2285-P10_3p
AAAACCUGAAUGAACUUAUUGG
>Bta-Mir-2285-P11_3p
AAAACCUCAAUGAACUCUUUGG
>Bta-Mir-2299_5p
ACUGGAUUCAUUUCUCUGAAA
>Bta-Mir-2313_5p
AGUGCAGCUGAGGACCAAGGCAG
>Bta-Mir-2320_3p
UCGAUGAUGGUCCCUGUGUUUUG
>Bta-Mir-2328_5p
GCCCCCUCCCUUGGUCGCCGGC
>Bta-Mir-2330_5p
UGGGCUUGGGCAGUGAGGACUGG
>Bta-Mir-2331_5p
GGCUUCCGUGCCUGCAGAUGUCU
>Bta-Mir-2336_3p
CUAACCGUAACUUUGAAGUGCU
>Bta-Mir-2355_5p
AUCCCCAGAUACAAUGGACAAUAUGC
>Bta-Mir-2367_5p
ACCCUGUAACUCAGCCAUCAGAG
>Bta-Mir-2373_3p
CGAGCCCGGCACGUGGAAGAGCC
>Bta-Mir-2382_5p
AGGGGAGUGCCUGGGAAGCUGUU
>Bta-Mir-2387_5p
UGGAAGGCCUGGCUUUGCAGCGU
>Bta-Mir-2388_5p
AGCUCCCGUCUCCUCUGUGCUG
>Bta-Mir-2388_3p
GCUCGAGGAAGCUGGAGAUGA
>Bta-Mir-2408_3p
CACGUGUGUGAGCUCAGCCGG
>Bta-Mir-2461_5p
CCACUCUGUCUCGGAUCCUGGCA
>Bta-Mir-2461_3p
UCAGACUGAGAGCAGUGUGCCU
>Bta-Mir-2468_5p
AUAGGAACAUGGAAGAUUGUCA
>Bta-Mir-2471_5p
GAGGAUCUGUCUAAUCUCAGAGG
>Bta-Mir-2471_3p
UCUGAUGAAGACAGCCCUGCU
>Bta-Mir-2475_5p
UCUUCAGGUUUGCCACUUCACA
>Bta-Mir-2475_3p
UGAAGUGUGUGAAACUGCAGCGG
>Bta-Mir-2483_5p
CGUCAACCAUCCAGCUGUUUGA
>Bta-Mir-2483_3p
AAACAUCUGGUUGGUUGAGAGA
>Bta-Mir-3059_5p
UUUCCUCUCUGCCCCAUAGGGUGU
>Bta-Mir-3085_3p
UCUGGCUGCUAUGGCCCCCUC
>Bta-Mir-3431_5p
CCUCAGUCAGCCUUGUGGAUGU
>Bta-Mir-3432_5p
UGCGGGAUCUUUAGUUGUGGUG
>Bta-Mir-3613_5p
UGUUGUACUUUUUUUUUUGUUC
>Bta-Mir-3660_3p
ACUGACAGGAGAGCAUUUUAAU
>Bta-Mir-3957_3p
ACGCACAGCACCUCACUGAGCU
>Bta-Mir-6119_5p
AGAGGUAAAAAAUUGAUUUGACU
>Bta-Mir-6525_5p
CUGGGGAAAGCAGGAGUGAGGGU
>Bta-Mir-6529_5p
GAGAGAUCAGAGGCGCAGAGU
>Bta-Mir-6715_3p
CCAAACCAGUUGUGCCUGUAG
>Bta-Mir-7180_3p
UGUGGCCUCUGGGUGUGUACCCU
>Bta-Mir-7858_5p
UAGGAUUUGGAAAGAUUGCUUU
>Bta-Mir-7859_3p
AAAAACUGGCAGCUUCAUGUAA
>Bta-Mir-7861-v1_5p
ACACUCAGAUAAAGUAGGCACUU
>Bta-Mir-7862_5p
CACAGCUCCAGGGGACGCCGUU
>Bta-Mir-9851_3p
UGGCACCAGCACUGGCGGUGGC
>Bta-Mir-10182_3p
GCGGCCCGCGGGCUCGGAUGCU
>Bta-Mir-11968-P1_5p
UUUUCCAAUGAGUUAGUCCUUU
>Bta-Mir-11968-P2_3p
GAACUGAGUCCUUUGGAAAAGA
>Bta-Mir-11989_5p
UCCCAGGGAUGUAGCUCCUAGUGC
>Bta-Mir-11995_3p
AUAGCAGAGGAGUAGGAGGACA
>Bta-Novel-1_3p
AUCUGAGACUGUUGAUAUUUCU
>Bta-Novel-2_3p
UCUGGUGGGAAGGAAGGGACAC
