# Supplementary material for: HolomiRA: a reproducible pipeline for miRNA binding site prediction in microbial genomes
Source: BMC Bioinformatics. 2025 Oct 1;26:236. doi: 10.1186/s12859-025-06241-x (PMC12487068; doi:10.1186/s12859-025-06241-x)
Supplement: Supplementary file 3 — Supplementary Material 3: Table S1 Metagenome-assembled genomes (MAGs) derived from human feces, bovine feces, and bovine ruminal content analyzed using HolomiRA. Table S2 Running time and memory consumption of the HolomiRA workflow using test data. [file 12859_2025_6241_MOESM3_ESM.xlsx]

## Sheet: Table_1
Table 1: Metagenome-assembled genomes (MAGs) derived from human feces, bovine feces, and bovine ruminal content analyzed using HolomiRA.
Original name	MAG	Taxonomy	Environment							Rumen
SRR4408075_bin.9	RUG1	k__Bacteria;p__Actinobacteria;c__Actinobacteria;o__Actinomycetales;f__Actinomycetaceae;g__Actinobaculum;	human feces							Rumen
DRR042352_bin.26	RUG10	k__Bacteria;p__Actinobacteria;c__Actinobacteria;o__Coriobacteriales;f__Coriobacteriaceae;g__Eggerthella;	human feces							Rumen
ERR011288_bin.5	RUG100	k__Bacteria;p__Bacteroidetes;c__Bacteroidia;o__Bacteroidales;f__Bacteroidaceae;g__Bacteroides;s__Bacteroides_eggerthii	human feces							Rumen
DRR042398_bin.20	RUG101	k__Bacteria;p__Bacteroidetes;c__Bacteroidia;o__Bacteroidales;f__Bacteroidaceae;g__Bacteroides;s__Bacteroides_fragilis	human feces							Stool
ERR1018238_bin.16	RUG102	k__Bacteria;p__Bacteroidetes;c__Bacteroidia;o__Bacteroidales;f__Bacteroidaceae;g__Bacteroides;s__Bacteroides_ovatus	human feces							Stool
DRR042353_bin.18	RUG103	k__Bacteria;p__Bacteroidetes;c__Bacteroidia;o__Bacteroidales;f__Bacteroidaceae;g__Bacteroides;s__Bacteroides_stercoris	human feces							Rumen
DRR042402_bin.15	RUG104	k__Bacteria;p__Bacteroidetes;c__Bacteroidia;o__Bacteroidales;f__Bacteroidaceae;g__Bacteroides;s__Bacteroides_thetaiotaomicron	human feces							Rumen
DRR042272_bin.14	RUG105	k__Bacteria;p__Bacteroidetes;c__Bacteroidia;o__Bacteroidales;f__Bacteroidaceae;g__Bacteroides;s__Bacteroides_uniformis	human feces							Rumen
DRR042361_bin.30	RUG106	k__Bacteria;p__Bacteroidetes;c__Bacteroidia;o__Bacteroidales;f__Bacteroidaceae;g__Bacteroides;s__Bacteroides_vulgatus	human feces							Rumen
ERR1620263_bin.4	RUG107	k__Bacteria;p__Bacteroidetes;c__Bacteroidia;o__Bacteroidales;f__Bacteroidaceae;g__Bacteroides;s__Bacteroides_xylanisolvens	human feces							Stool
DRR042312_bin.3	RUG108	k__Bacteria;p__Bacteroidetes;c__Bacteroidia;o__Bacteroidales;f__Porphyromonadaceae;g__Parabacteroides;s__Parabacteroides_merdae	human feces							Stool
ERR1018254_bin.14	RUG109	k__Bacteria;p__Bacteroidetes;c__Bacteroidia;o__Bacteroidales;f__Porphyromonadaceae;g__Porphyromonas;s__Porphyromonas_asaccharolytica	human feces							Stool
SRR1196514_bin.12	RUG11	k__Bacteria;p__Actinobacteria;c__Actinobacteria;o__Coriobacteriales;f__Coriobacteriaceae;g__Olsenella;	human feces							Stool
ERR525792_bin.19	RUG110	k__Bacteria;p__Bacteroidetes;c__Bacteroidia;o__Bacteroidales;f__Prevotellaceae;g__Prevotella;s__Prevotella_buccae	human feces							Stool
SRR6028196_bin.3	RUG111	k__Bacteria;p__Bacteroidetes;c__Bacteroidia;o__Bacteroidales;f__Prevotellaceae;g__Prevotella;s__Prevotella_denticola	human feces							Stool
SRR5963174_bin.1	RUG112	k__Bacteria;p__Firmicutes;c__Bacilli;o__Bacillales;f__Gemella;g__Gemella;s__Gemella_haemolysans	human feces							Stool
ERR525938_bin.10	RUG113	k__Bacteria;p__Firmicutes;c__Bacilli;o__Bacillales;f__Staphylococcaceae;g__Staphylococcus;s__Staphylococcus_aureus	human feces							Stool
ERR525696_bin.6	RUG114	k__Bacteria;p__Firmicutes;c__Bacilli;o__Bacillales;f__Staphylococcaceae;g__Staphylococcus;s__Staphylococcus_epidermidis	human feces							Stool
SRR5963160_bin.8	RUG115	k__Bacteria;p__Firmicutes;c__Bacilli;o__Bacillales;f__Staphylococcaceae;g__Staphylococcus;s__Staphylococcus_hominis	human feces							Stool
ERR525766_bin.4	RUG116	k__Bacteria;p__Firmicutes;c__Bacilli;o__Bacillales;f__Staphylococcaceae;g__Staphylococcus;s__Staphylococcus_lugdunensis	human feces							Stool
ERR1305885_bin.40	RUG117	k__Bacteria;p__Firmicutes;c__Bacilli;o__Lactobacillales;f__Enterococcaceae;g__Enterococcus;s__Enterococcus_casseliflavus	human feces							Stool
ERR1620275_bin.9	RUG118	k__Bacteria;p__Firmicutes;c__Bacilli;o__Lactobacillales;f__Enterococcaceae;g__Enterococcus;s__Enterococcus_faecalis	human feces							Stool
DRR042272_bin.18	RUG119	k__Bacteria;p__Firmicutes;c__Bacilli;o__Lactobacillales;f__Enterococcaceae;g__Enterococcus;s__Enterococcus_faecium	human feces							Stool
ERR1018187_bin.27	RUG12	k__Bacteria;p__Actinobacteria;c__Actinobacteria;o__Coriobacteriales;f__Coriobacteriaceae;g__Slackia;	human feces							Stool
ERR526061_bin.18	RUG120	k__Bacteria;p__Firmicutes;c__Bacilli;o__Lactobacillales;f__Enterococcaceae;g__Enterococcus;s__Enterococcus_gallinarum	human feces							Stool
ERR1190848_bin.51	RUG121	k__Bacteria;p__Firmicutes;c__Bacilli;o__Lactobacillales;f__Lactobacillaceae_2;g__Lactobacillus_2;s__Lactobacillus_fermentum	human feces							Rumen
ERR1018312_bin.41	RUG122	k__Bacteria;p__Firmicutes;c__Bacilli;o__Lactobacillales;f__Lactobacillaceae_2;g__Lactobacillus_2;s__Lactobacillus_reuteri	human feces							Rumen
DRR042360_bin.16	RUG123	k__Bacteria;p__Firmicutes;c__Bacilli;o__Lactobacillales;f__Lactobacillaceae_3;g__Lactobacillus_3;s__Lactobacillus_ruminis	human feces							Rumen
ERR1190924_bin.16	RUG124	k__Bacteria;p__Firmicutes;c__Bacilli;o__Lactobacillales;f__Lactobacillaceae_3;g__Lactobacillus_3;s__Lactobacillus_salivarius	human feces							Rumen
SRR5032360_bin.2	RUG125	k__Bacteria;p__Firmicutes;c__Bacilli;o__Lactobacillales;f__Lactobacillaceae;g__Lactobacillus;s__Lactobacillus_acidophilus	human feces							Rumen
ERR1190862_bin.13	RUG126	k__Bacteria;p__Firmicutes;c__Bacilli;o__Lactobacillales;f__Lactobacillaceae;g__Lactobacillus;s__Lactobacillus_amylovorus	human feces							Stool
ERR1018283_bin.19	RUG127	k__Bacteria;p__Firmicutes;c__Bacilli;o__Lactobacillales;f__Lactobacillaceae;g__Lactobacillus;s__Lactobacillus_crispatus	human feces							Rumen
ERR1190898_bin.8	RUG128	k__Bacteria;p__Firmicutes;c__Bacilli;o__Lactobacillales;f__Lactobacillaceae;g__Lactobacillus;s__Lactobacillus_delbrueckii	human feces							Rumen
ERR1190796_bin.15	RUG129	k__Bacteria;p__Firmicutes;c__Bacilli;o__Lactobacillales;f__Lactobacillaceae;g__Lactobacillus;s__Lactobacillus_gasseri	human feces							Rumen
DRR042352_bin.28	RUG13	k__Bacteria;p__Bacteroidetes;c__Bacteroidia;o__Bacteroidales;f__Bacteroidaceae;g__Bacteroides;	human feces							Rumen
ERR1190924_bin.24	RUG130	k__Bacteria;p__Firmicutes;c__Bacilli;o__Lactobacillales;f__Lactobacillaceae;g__Lactobacillus;s__Lactobacillus_johnsonii	human feces							Stool
ERR1190828_bin.20	RUG131	k__Bacteria;p__Firmicutes;c__Bacilli;o__Lactobacillales;f__Lactobacillaceae;g__Lactobacillus;s__Lactobacillus_rhamnosus	human feces							Stool
SRR1437771_bin.3	RUG132	k__Bacteria;p__Firmicutes;c__Bacilli;o__Lactobacillales;f__Lactobacillaceae;g__Pediococcus;s__Pediococcus_acidilactici	human feces							Stool
SRR5057083_bin.44	RUG133	k__Bacteria;p__Firmicutes;c__Bacilli;o__Lactobacillales;f__Leuconostocaceae;g__Leuconostoc;s__Leuconostoc_citreum	human feces							Rumen
SRR4305421_bin.20	RUG134	k__Bacteria;p__Firmicutes;c__Bacilli;o__Lactobacillales;f__Leuconostocaceae;g__Leuconostoc;s__Leuconostoc_mesenteroides	human feces							Rumen
ERR1305883_bin.62	RUG135	k__Bacteria;p__Firmicutes;c__Bacilli;o__Lactobacillales;f__Streptococcaceae;g__Lactococcus;s__Lactococcus_garvieae	human feces							Rumen
ERR1913025_bin.18	RUG136	k__Bacteria;p__Firmicutes;c__Bacilli;o__Lactobacillales;f__Streptococcaceae;g__Lactococcus;s__Lactococcus_lactis	human feces							Rumen
ERR526022_bin.6	RUG137	k__Bacteria;p__Firmicutes;c__Bacilli;o__Lactobacillales;f__Streptococcaceae;g__Streptococcus;s__Streptococcus_agalactiae	human feces							Rumen
ERR1190852_bin.33	RUG138	k__Bacteria;p__Firmicutes;c__Bacilli;o__Lactobacillales;f__Streptococcaceae;g__Streptococcus;s__Streptococcus_anginosus	human feces							Rumen
SRR1449536_bin.1	RUG139	k__Bacteria;p__Firmicutes;c__Bacilli;o__Lactobacillales;f__Streptococcaceae;g__Streptococcus;s__Streptococcus_bovis	human feces							Rumen
ERR011156_bin.12	RUG14	k__Bacteria;p__Bacteroidetes;c__Bacteroidia;o__Bacteroidales;f__Porphyromonadaceae_2;g__Barnesiella;	human feces							Rumen
SRR4435801_bin.33	RUG140	k__Bacteria;p__Firmicutes;c__Bacilli;o__Lactobacillales;f__Streptococcaceae;g__Streptococcus;s__Streptococcus_mitis	human feces							Rumen
ERR1190612_bin.14	RUG141	k__Bacteria;p__Firmicutes;c__Bacilli;o__Lactobacillales;f__Streptococcaceae;g__Streptococcus;s__Streptococcus_mutans	human feces							Rumen
ERR1190714_bin.10	RUG142	k__Bacteria;p__Firmicutes;c__Bacilli;o__Lactobacillales;f__Streptococcaceae;g__Streptococcus;s__Streptococcus_parasanguinis	human feces							Rumen
DRR042304_bin.13	RUG143	k__Bacteria;p__Firmicutes;c__Bacilli;o__Lactobacillales;f__Streptococcaceae;g__Streptococcus;s__Streptococcus_salivarius	human feces							Rumen
ERR1293818_bin.10	RUG144	k__Bacteria;p__Firmicutes;c__Bacilli;o__Lactobacillales;f__Streptococcaceae;g__Streptococcus;s__Streptococcus_thermophilus	human feces							Rumen
SRR1779107_bin.3	RUG145	k__Bacteria;p__Firmicutes;c__Clostridia;o__Clostridiales;f__Clostridiales_Family_XI._Incertae_Sedis;g__Anaerococcus;s__Anaerococcus_prevotii	human feces							Rumen
SRR1779106_bin.8	RUG146	k__Bacteria;p__Firmicutes;c__Clostridia;o__Clostridiales;f__Clostridiales_Family_XI._Incertae_Sedis;g__Finegoldia;s__Finegoldia_magna	human feces							Rumen
DRR042403_bin.13	RUG147	k__Bacteria;p__Firmicutes;c__Clostridia;o__Clostridiales;f__Lachnospiraceae;g__Blautia;s__Blautia_wexlerae	human feces							Rumen
DRR042365_bin.30	RUG148	k__Bacteria;p__Firmicutes;c__Clostridia;o__Clostridiales;f__Lachnospiraceae;g__Dorea;s__Dorea_longicatena	human feces							Rumen
DRR042352_bin.16	RUG149	k__Bacteria;p__Firmicutes;c__Clostridia;o__Clostridiales;f__Lachnospiraceae;g__Ruminococcus;s__Ruminococcus_gnavus	human feces							Rumen
ERR1018301_bin.27	RUG15	k__Bacteria;p__Bacteroidetes;c__Bacteroidia;o__Bacteroidales;f__Porphyromonadaceae;g__Butyricimonas;	human feces							Rumen
DRR042264_bin.3	RUG150	k__Bacteria;p__Firmicutes;c__Clostridia;o__Clostridiales;f__Peptostreptococcaceae_2;g__Clostridium_2;s__Clostridium_bolteae	human feces							Rumen
ERR1018204_bin.7	RUG151	k__Bacteria;p__Firmicutes;c__Clostridia;o__Clostridiales;f__Peptostreptococcaceae_2;g__Clostridium_2;s__Clostridium_clostridioforme	human feces							Rumen
ERR414419_bin.27	RUG152	k__Bacteria;p__Firmicutes;c__Clostridia;o__Clostridiales;f__Peptostreptococcaceae_2;g__Clostridium_2;s__Clostridium_symbiosum	human feces							Rumen
SRR1779105_bin.5	RUG153	k__Bacteria;p__Firmicutes;c__Clostridia;o__Clostridiales;f__Peptostreptococcaceae;g__Clostridium;s__Clostridium_butyricum	human feces							Rumen
ERR1620275_bin.2	RUG154	k__Bacteria;p__Firmicutes;c__Clostridia;o__Clostridiales;f__Peptostreptococcaceae;g__Clostridium;s__Clostridium_difficile	human feces							Rumen
ERR1620259_bin.9	RUG155	k__Bacteria;p__Firmicutes;c__Clostridia;o__Clostridiales;f__Peptostreptococcaceae;g__Clostridium;s__Clostridium_perfringens	human feces							Rumen
SRR3546780_bin.29	RUG156	k__Bacteria;p__Firmicutes;c__Clostridia;o__Clostridiales;f__Peptostreptococcaceae;g__Clostridium;s__Clostridium_sporogenes	human feces							Rumen
ERR1018188_bin.73	RUG157	k__Bacteria;p__Firmicutes;c__Clostridia;o__Clostridiales;f__Peptostreptococcaceae;g__Peptostreptococcus;s__Peptostreptococcus_anaerobius	human feces							Rumen
ERR1190946_bin.30	RUG158	k__Bacteria;p__Firmicutes;c__Clostridia;o__Clostridiales;f__Ruminococcaceae;g__Ruminococcus;s__Ruminococcus_flavefaciens	human feces							Rumen
DRR042356_bin.66	RUG159	k__Bacteria;p__Firmicutes;c__Negativicutes;o__Selenomonadales;f__Acidaminococcaceae;g__Acidaminococcus;s__Acidaminococcus_intestini	human feces							Rumen
ERR1018237_bin.3	RUG16	k__Bacteria;p__Bacteroidetes;c__Bacteroidia;o__Bacteroidales;f__Porphyromonadaceae;g__Dysgonomonas;	human feces							Rumen
ERR1018286_bin.48	RUG160	k__Bacteria;p__Firmicutes;c__Negativicutes;o__Selenomonadales;f__Veillonellaceae;g__Megasphaera;s__Megasphaera_elsdenii	human feces							Stool
SRR3993030_bin.4	RUG161	k__Bacteria;p__Firmicutes;c__Negativicutes;o__Selenomonadales;f__Veillonellaceae;g__Selenomonas;s__Selenomonas_ruminantium	human feces							Stool
ERR1190824_bin.98	RUG162	k__Bacteria;p__Firmicutes;c__Negativicutes;o__Selenomonadales;f__Veillonellaceae;g__Veillonella;s__Veillonella_atypica	human feces							Stool
DRR042365_bin.9	RUG163	k__Bacteria;p__Firmicutes;c__Negativicutes;o__Selenomonadales;f__Veillonellaceae;g__Veillonella;s__Veillonella_parvula	human feces							Rumen
ERR1018241_bin.50	RUG164	k__Bacteria;p__Fusobacteria;c__Fusobacteriia;o__Fusobacteriales;f__Fusobacteriaceae;g__Fusobacterium;s__Fusobacterium_nucleatum	human feces							Rumen
ERR1018239_bin.35	RUG165	k__Bacteria;p__Proteobacteria;c__Betaproteobacteria;o__Burkholderiales;f__Oxalobacteraceae;g__Oxalobacter;s__Oxalobacter_formigenes	human feces							Stool
ERR1018192_bin.18	RUG166	k__Bacteria;p__Proteobacteria;c__Betaproteobacteria;o__Burkholderiales;f__Sutterellaceae;g__Sutterella;s__Sutterella_wadsworthensis	human feces							Stool
SRR5963146_bin.2	RUG167	k__Bacteria;p__Proteobacteria;c__Epsilonproteobacteria;o__Campylobacterales;f__Campylobacteraceae;g__Campylobacter;s__Campylobacter_curvus	human feces							Stool
ERR526025_bin.1	RUG168	k__Bacteria;p__Proteobacteria;c__Epsilonproteobacteria;o__Campylobacterales;f__Campylobacteraceae;g__Campylobacter;s__Campylobacter_jejuni	human feces							Stool
ERR1305902_bin.22	RUG169	k__Bacteria;p__Proteobacteria;c__Gammaproteobacteria;o__Aeromonadales;f__Aeromonadaceae;g__Aeromonas;s__Aeromonas_veronii	human feces							Stool
ERR1190604_bin.26	RUG17	k__Bacteria;p__Bacteroidetes;c__Bacteroidia;o__Bacteroidales;f__Porphyromonadaceae;g__Odoribacter;	human feces							Stool
ERR525926_bin.17	RUG170	k__Bacteria;p__Proteobacteria;c__Gammaproteobacteria;o__Enterobacteriales;f__Enterobacteriaceae;g__Citrobacter;s__Citrobacter_freundii	human feces							Rumen
DRR042288_bin.11	RUG171	k__Bacteria;p__Proteobacteria;c__Gammaproteobacteria;o__Enterobacteriales;f__Enterobacteriaceae;g__Enterobacter;s__Enterobacter_cloacae	human feces							Rumen
ERR1190900_bin.18	RUG172	k__Bacteria;p__Proteobacteria;c__Gammaproteobacteria;o__Enterobacteriales;f__Enterobacteriaceae;g__Escherichia;s__Escherichia_fergusonii	human feces							Rumen
DRR042312_bin.8	RUG173	k__Bacteria;p__Proteobacteria;c__Gammaproteobacteria;o__Enterobacteriales;f__Enterobacteriaceae;g__Klebsiella;s__Enterobacter_aerogenes	human feces							Rumen
ERR1190634_bin.27	RUG174	k__Bacteria;p__Proteobacteria;c__Gammaproteobacteria;o__Enterobacteriales;f__Enterobacteriaceae;g__Klebsiella;s__Klebsiella_oxytoca	human feces							Rumen
ERR1018230_bin.11	RUG175	k__Bacteria;p__Proteobacteria;c__Gammaproteobacteria;o__Enterobacteriales;f__Enterobacteriaceae;g__Klebsiella;s__Klebsiella_pneumoniae	human feces							Rumen
ERR1620271_bin.32	RUG176	k__Bacteria;p__Proteobacteria;c__Gammaproteobacteria;o__Enterobacteriales;f__Enterobacteriaceae;g__Proteus;s__Proteus_mirabilis	human feces							Stool
SRR3132085_bin.5	RUG177	k__Bacteria;p__Proteobacteria;c__Gammaproteobacteria;o__Enterobacteriales;f__Enterobacteriaceae;g__Salmonella;s__Salmonella_enterica	human feces							Stool
SRR2047628_bin.7	RUG178	k__Bacteria;p__Proteobacteria;c__Gammaproteobacteria;o__Enterobacteriales;f__Enterobacteriaceae;g__Serratia;s__Serratia_marcescens	human feces							Stool
SRR5963158_bin.8	RUG179	k__Bacteria;p__Proteobacteria;c__Gammaproteobacteria;o__Pasteurellales;f__Pasteurellaceae;g__Haemophilus;s__Haemophilus_influenzae	human feces							Stool
ERR1018258_bin.18	RUG18	k__Bacteria;p__Bacteroidetes;c__Bacteroidia;o__Bacteroidales;f__Porphyromonadaceae;g__Parabacteroides;	human feces							Stool
ERR1018194_bin.43	RUG180	k__Bacteria;p__Proteobacteria;c__Gammaproteobacteria;o__Pasteurellales;f__Pasteurellaceae;g__Haemophilus;s__Haemophilus_parainfluenzae	human feces							Stool
SRR3131868_bin.2	RUG181	k__Bacteria;p__Proteobacteria;c__Gammaproteobacteria;o__Pseudomonadales;f__Moraxellaceae;g__Acinetobacter;s__Acinetobacter_baumanni	human feces							Rumen
SRR1779120_bin.2	RUG182	k__Bacteria;p__Proteobacteria;c__Gammaproteobacteria;o__Pseudomonadales;f__Pseudomonadaceae;g__Pseudomonas;s__Pseudomonas_aeruginosa	human feces							Rumen
ERR866580_bin.5	RUG183	k__Bacteria;p__Proteobacteria;c__Gammaproteobacteria;o__Vibrionales;f__Vibrionaceae;g__Vibrio;s__Vibrio_cholerae	human feces							Rumen
SRR3132053_bin.2	RUG184	k__Bacteria;p__Proteobacteria;c__Gammaproteobacteria;o__Xanthomonadales;f__Xanthomonadaceae;g__Stenotrophomonas;s__Stenotrophomonas_maltophilia	human feces							Rumen
ERR1293561_bin.13	RUG19	k__Bacteria;p__Bacteroidetes;c__Bacteroidia;o__Bacteroidales;f__Porphyromonadaceae;g__Porphyromonas;	human feces							Rumen
ERR1018281_bin.7	RUG2	k__Bacteria;p__Actinobacteria;c__Actinobacteria;o__Actinomycetales;f__Actinomycetaceae;g__Actinomyces;	human feces							Rumen
ERR011192_bin.4	RUG20	k__Bacteria;p__Bacteroidetes;c__Bacteroidia;o__Bacteroidales;f__Prevotellaceae;g__Paraprevotella;	human feces							Rumen
DRR042488_bin.15	RUG21	k__Bacteria;p__Bacteroidetes;c__Bacteroidia;o__Bacteroidales;f__Prevotellaceae;g__Prevotella;	human feces							Rumen
DRR042312_bin.36	RUG22	k__Bacteria;p__Bacteroidetes;c__Bacteroidia;o__Bacteroidales;f__Rikenellaceae;g__Alistipes;	human feces							Rumen
SRR5963168_bin.3	RUG23	k__Bacteria;p__Bacteroidetes;c__Flavobacteriia;o__Flavobacteriales;f__Flavobacteriaceae;g__Capnocytophaga;	human feces							Rumen
ERR526073_bin.39	RUG24	k__Bacteria;p__Bacteroidetes;c__Flavobacteriia;o__Flavobacteriales;f__Flavobacteriaceae;g__Flavobacterium;	human feces							Rumen
SRR1779117_bin.2	RUG25	k__Bacteria;p__Firmicutes;c__Bacilli;o__Bacillales_2;f__Paenibacillaceae;g__Paenibacillus;	human feces							Rumen
ERR1018211_bin.35	RUG26	k__Bacteria;p__Firmicutes;c__Bacilli;o__Bacillales;f__Gemella;g__Gemella;	human feces							Rumen
ERR525803_bin.4	RUG27	k__Bacteria;p__Firmicutes;c__Bacilli;o__Bacillales;f__Staphylococcaceae;g__Staphylococcus;	human feces							Rumen
SRR2048044_bin.16	RUG28	k__Bacteria;p__Firmicutes;c__Bacilli;o__Lactobacillales;f__Carnobacteriaceae;g__Granulicatella;	human feces							Rumen
ERR525721_bin.24	RUG29	k__Bacteria;p__Firmicutes;c__Bacilli;o__Lactobacillales;f__Enterococcaceae;g__Enterococcus;	human feces							Stool
ERR1620349_bin.29	RUG3	k__Bacteria;p__Actinobacteria;c__Actinobacteria;o__Actinomycetales;f__Actinomycetaceae;g__Actinomyces_2;	human feces							Stool
ERR1018191_bin.35	RUG30	k__Bacteria;p__Firmicutes;c__Bacilli;o__Lactobacillales;f__Lactobacillaceae_2;g__Lactobacillus_2;	human feces							Rumen
SRR1437771_bin.1	RUG31	k__Bacteria;p__Firmicutes;c__Bacilli;o__Lactobacillales;f__Lactobacillaceae_3;g__Lactobacillus_3;	human feces							Stool
ERR1190822_bin.36	RUG32	k__Bacteria;p__Firmicutes;c__Bacilli;o__Lactobacillales;f__Lactobacillaceae;g__Lactobacillus;	human feces							Stool
SRR1196447_bin.2	RUG33	k__Bacteria;p__Firmicutes;c__Bacilli;o__Lactobacillales;f__Leuconostocaceae;g__Leuconostoc;	human feces							Stool
ERR589534_bin.22	RUG34	k__Bacteria;p__Firmicutes;c__Bacilli;o__Lactobacillales;f__Leuconostocaceae;g__Weissella;	human feces							Stool
DRR042328_bin.12	RUG35	k__Bacteria;p__Firmicutes;c__Bacilli;o__Lactobacillales;f__Streptococcaceae;g__Streptococcus;	human feces							Stool
ERR866569_bin.25	RUG36	k__Bacteria;p__Firmicutes;c__Clostridia;o__Clostridiales;f__Clostridiales_Family_XI._Incertae_Sedis;g__Anaerococcus;	human feces							Stool
ERR1018187_bin.6	RUG37	k__Bacteria;p__Firmicutes;c__Clostridia;o__Clostridiales;f__Clostridiales_Family_XI._Incertae_Sedis;g__Finegoldia;	human feces							Stool
ERR1018188_bin.18	RUG38	k__Bacteria;p__Firmicutes;c__Clostridia;o__Clostridiales;f__Clostridiales_Family_XI._Incertae_Sedis;g__Peptoniphilus;	human feces							Stool
SRR5056796_bin.18	RUG39	k__Bacteria;p__Firmicutes;c__Clostridia;o__Clostridiales;f__Eubacteriaceae;g__Eubacterium;	human feces							Stool
SRR3131748_bin.1	RUG4	k__Bacteria;p__Actinobacteria;c__Actinobacteria;o__Actinomycetales;f__Corynebacteriaceae;g__Corynebacterium;	human feces							Stool
DRR042304_bin.18	RUG40	k__Bacteria;p__Firmicutes;c__Clostridia;o__Clostridiales;f__Lachnospiraceae_2;g__Lachnospira;	human feces							Stool
DRR042329_bin.27	RUG41	k__Bacteria;p__Firmicutes;c__Clostridia;o__Clostridiales;f__Lachnospiraceae;g__Blautia;	human feces							Stool
DRR042402_bin.21	RUG42	k__Bacteria;p__Firmicutes;c__Clostridia;o__Clostridiales;f__Lachnospiraceae;g__Coprococcus;	human feces							Stool
DRR042364_bin.29	RUG43	k__Bacteria;p__Firmicutes;c__Clostridia;o__Clostridiales;f__Lachnospiraceae;g__Dorea;	human feces							Stool
DRR042281_bin.13	RUG44	k__Bacteria;p__Firmicutes;c__Clostridia;o__Clostridiales;f__Lachnospiraceae;g__Lachnobacterium;	human feces							Rumen
SRR5056796_bin.43	RUG45	k__Bacteria;p__Firmicutes;c__Clostridia;o__Clostridiales;f__Lachnospiraceae;g__Oribacterium;	human feces							Rumen
ERR1190859_bin.26	RUG46	k__Bacteria;p__Firmicutes;c__Clostridia;o__Clostridiales;f__Lachnospiraceae;g__Pseudobutyrivibrio;	human feces							Rumen
DRR042280_bin.12	RUG47	k__Bacteria;p__Firmicutes;c__Clostridia;o__Clostridiales;f__Lachnospiraceae;g__Roseburia;	human feces							Rumen
DRR042280_bin.3	RUG48	k__Bacteria;p__Firmicutes;c__Clostridia;o__Clostridiales;f__Lachnospiraceae;g__Ruminococcus;	human feces							Stool
DRR042280_bin.17	RUG49	k__Bacteria;p__Firmicutes;c__Clostridia;o__Clostridiales;f__Peptostreptococcaceae_2;g__Clostridium_2;	human feces							Stool
SRR5963194_bin.1	RUG5	k__Bacteria;p__Actinobacteria;c__Actinobacteria;o__Actinomycetales;f__Micrococcaceae;g__Rothia;	human feces							Stool
ERR1913094_bin.3	RUG50	k__Bacteria;p__Firmicutes;c__Clostridia;o__Clostridiales;f__Peptostreptococcaceae_3;g__Clostridium_3;	human feces							Stool
ERR1018215_bin.36	RUG51	k__Bacteria;p__Firmicutes;c__Clostridia;o__Clostridiales;f__Peptostreptococcaceae;g__Clostridium;	human feces							Stool
ERR1018211_bin.37	RUG52	k__Bacteria;p__Firmicutes;c__Clostridia;o__Clostridiales;f__Peptostreptococcaceae;g__Peptostreptococcus;	human feces							Rumen
DRR042264_bin.10	RUG53	k__Bacteria;p__Firmicutes;c__Clostridia;o__Clostridiales;f__Ruminococcaceae;g__Faecalibacterium;	human feces							Rumen
DRR042340_bin.12	RUG54	k__Bacteria;p__Firmicutes;c__Clostridia;o__Clostridiales;f__Ruminococcaceae;g__Ruminococcus;	human feces							Rumen
DRR042402_bin.23	RUG55	k__Bacteria;p__Firmicutes;c__Negativicutes;o__Selenomonadales;f__Acidaminococcaceae;g__Acidaminococcus;	human feces							Rumen
ERR011204_bin.3	RUG56	k__Bacteria;p__Firmicutes;c__Negativicutes;o__Selenomonadales;f__Veillonellaceae;g__Dialister;	human feces							Rumen
ERR1018209_bin.43	RUG57	k__Bacteria;p__Firmicutes;c__Negativicutes;o__Selenomonadales;f__Veillonellaceae;g__Megamonas;	human feces							Stool
DRR042264_bin.7	RUG58	k__Bacteria;p__Firmicutes;c__Negativicutes;o__Selenomonadales;f__Veillonellaceae;g__Megasphaera;	human feces							Rumen
SRR3466404_bin.32	RUG59	k__Bacteria;p__Firmicutes;c__Negativicutes;o__Selenomonadales;f__Veillonellaceae;g__Pelosinus;	human feces							Rumen
ERR526057_bin.2	RUG6	k__Bacteria;p__Actinobacteria;c__Actinobacteria;o__Actinomycetales;f__Propionibacteriaceae;g__Propionibacterium;	human feces							Rumen
ERR1190595_bin.48	RUG60	k__Bacteria;p__Firmicutes;c__Negativicutes;o__Selenomonadales;f__Veillonellaceae;g__Selenomonas;	human feces							Rumen
DRR042264_bin.5	RUG61	k__Bacteria;p__Firmicutes;c__Negativicutes;o__Selenomonadales;f__Veillonellaceae;g__Veillonella;	human feces							Rumen
ERR1018204_bin.17	RUG62	k__Bacteria;p__Fusobacteria;c__Fusobacteriia;o__Fusobacteriales;f__Fusobacteriaceae;g__Fusobacterium;	human feces							Rumen
SRR5963166_bin.11	RUG63	k__Bacteria;p__Proteobacteria;c__Alphaproteobacteria;o__Rhizobiales;f__Bradyrhizobiaceae;g__Bradyrhizobium;	human feces							Rumen
SRR341608_bin.4	RUG64	k__Bacteria;p__Proteobacteria;c__Betaproteobacteria;o__Burkholderiales;f__Comamonadaceae;g__Comamonas;	human feces							Rumen
DRR042356_bin.16	RUG65	k__Bacteria;p__Proteobacteria;c__Betaproteobacteria;o__Burkholderiales;f__Sutterellaceae;g__Sutterella;	human feces							Stool
ERR525858_bin.14	RUG66	k__Bacteria;p__Proteobacteria;c__Betaproteobacteria;o__Neisseriales;f__Neisseriaceae;g__Neisseria;	human feces							Stool
ERR1018185_bin.92	RUG67	k__Bacteria;p__Proteobacteria;c__Deltaproteobacteria;o__Desulfovibrionales;f__Desulfovibrionaceae;g__Desulfovibrio;	human feces							Stool
ERR525957_bin.7	RUG68	k__Bacteria;p__Proteobacteria;c__Epsilonproteobacteria;o__Campylobacterales;f__Campylobacteraceae;g__Campylobacter;	human feces							Stool
SRR3582150_bin.18	RUG69	k__Bacteria;p__Proteobacteria;c__Epsilonproteobacteria;o__Campylobacterales;f__Helicobacteraceae;g__Helicobacter;	human feces							Stool
SRR4305421_bin.2	RUG7	k__Bacteria;p__Actinobacteria;c__Actinobacteria;o__Actinomycetales;f__Propionibacteriaceae;g__Propionimicrobium;	human feces							Stool
SRR3132231_bin.5	RUG70	k__Bacteria;p__Proteobacteria;c__Gammaproteobacteria;o__Aeromonadales;f__Aeromonadaceae;g__Aeromonas;	human feces							Stool
ERR525755_bin.6	RUG71	k__Bacteria;p__Proteobacteria;c__Gammaproteobacteria;o__Enterobacteriales;f__Enterobacteriaceae;g__Edwardsiella;	human feces							Stool
ERR525947_bin.3	RUG72	k__Bacteria;p__Proteobacteria;c__Gammaproteobacteria;o__Enterobacteriales;f__Enterobacteriaceae;g__Enterobacter;	human feces							Stool
ERR1305894_bin.52	RUG73	k__Bacteria;p__Proteobacteria;c__Gammaproteobacteria;o__Enterobacteriales;f__Enterobacteriaceae;g__Klebsiella;	human feces							Stool
ERR1620263_bin.10	RUG74	k__Bacteria;p__Proteobacteria;c__Gammaproteobacteria;o__Enterobacteriales;f__Enterobacteriaceae;g__Morganella;	human feces							Stool
SRR3131812_bin.3	RUG75	k__Bacteria;p__Proteobacteria;c__Gammaproteobacteria;o__Enterobacteriales;f__Enterobacteriaceae;g__Pantoea;	human feces							Stool
SRR4408056_bin.2	RUG76	k__Bacteria;p__Proteobacteria;c__Gammaproteobacteria;o__Enterobacteriales;f__Enterobacteriaceae;g__Serratia;	human feces							Stool
ERR1018286_bin.31	RUG77	k__Bacteria;p__Proteobacteria;c__Gammaproteobacteria;o__Enterobacteriales;f__Enterobacteriaceae;g__Shigella;	human feces							Stool
SRR3132143_bin.7	RUG78	k__Bacteria;p__Proteobacteria;c__Gammaproteobacteria;o__Pasteurellales;f__Pasteurellaceae;g__Haemophilus;	human feces							Stool
ERR526073_bin.18	RUG79	k__Bacteria;p__Proteobacteria;c__Gammaproteobacteria;o__Pseudomonadales;f__Moraxellaceae;g__Acinetobacter;	human feces							Stool
DRR042333_bin.18	RUG8	k__Bacteria;p__Actinobacteria;c__Actinobacteria;o__Bifidobacteriales;f__Bifidobacteriaceae;g__Bifidobacterium;	human feces							Stool
ERR526047_bin.25	RUG80	k__Bacteria;p__Spirochaetes;c__Spirochaetia;o__Spirochaetales;f__Brachyspiraceae;g__Brachyspira;	human feces							Stool
ERR1305894_bin.56	RUG81	k__Bacteria;p__Spirochaetes;c__Spirochaetia;o__Spirochaetales;f__Spirochaetaceae;g__Treponema;	human feces							Stool
ERR1018301_bin.38	RUG82	k__Bacteria;p__Synergistetes;c__Synergistia;o__Synergistales;f__Synergistaceae;g__Jonquetella;	human feces							Stool
DRR042264_bin.20	RUG83	k__Bacteria;p__Tenericutes;c__Mollicutes;o__Erysipelotrichales;f__Erysipelotrichaceae;g__Coprobacillus;	human feces							Stool
DRR042264_bin.1	RUG84	k__Bacteria;p__Tenericutes;c__Mollicutes;o__Erysipelotrichales;f__Erysipelotrichaceae;g__Solobacterium;	human feces							Stool
ERR525773_bin.5	RUG85	k__Bacteria;p__Actinobacteria;c__Actinobacteria;o__Actinomycetales;f__Actinomycetaceae;g__Actinomyces_2;s__Actinomyces_neuii	human feces							Stool
SRR4444778_bin.15	RUG86	k__Bacteria;p__Actinobacteria;c__Actinobacteria;o__Actinomycetales;f__Actinomycetaceae;g__Actinomyces;s__Actinomyces_graevenitzii	human feces							Stool
SRR4444778_bin.4	RUG87	k__Bacteria;p__Actinobacteria;c__Actinobacteria;o__Actinomycetales;f__Actinomycetaceae;g__Actinomyces;s__Actinomyces_naeslundii	human feces							Stool
SRR3131698_bin.1	RUG88	k__Bacteria;p__Actinobacteria;c__Actinobacteria;o__Actinomycetales;f__Propionibacteriaceae;g__Propionibacterium;s__Propionibacterium_acnes	human feces							Stool
SRR1779121_bin.2	RUG89	k__Bacteria;p__Actinobacteria;c__Actinobacteria;o__Actinomycetales;f__Propionibacteriaceae;g__Propionibacterium;s__Propionibacterium_avidum	human feces							Stool
DRR042452_bin.33	RUG9	k__Bacteria;p__Actinobacteria;c__Actinobacteria;o__Coriobacteriales;f__Coriobacteriaceae;g__Collinsella;	human feces							Stool
SRR1197738_bin.19	RUG90	k__Bacteria;p__Actinobacteria;c__Actinobacteria;o__Bifidobacteriales;f__Bifidobacteriaceae;g__Alloscardovia;s__Alloscardovia_omnicolens	human feces							Stool
DRR042453_bin.16	RUG91	k__Bacteria;p__Actinobacteria;c__Actinobacteria;o__Bifidobacteriales;f__Bifidobacteriaceae;g__Bifidobacterium;s__Bifidobacterium_adolescentis	human feces							Stool
ERR1190858_bin.28	RUG92	k__Bacteria;p__Actinobacteria;c__Actinobacteria;o__Bifidobacteriales;f__Bifidobacteriaceae;g__Bifidobacterium;s__Bifidobacterium_animalis	human feces							Stool
DRR042289_bin.20	RUG93	k__Bacteria;p__Actinobacteria;c__Actinobacteria;o__Bifidobacteriales;f__Bifidobacteriaceae;g__Bifidobacterium;s__Bifidobacterium_bifidum	human feces							Rumen
DRR042364_bin.19	RUG94	k__Bacteria;p__Actinobacteria;c__Actinobacteria;o__Bifidobacteriales;f__Bifidobacteriaceae;g__Bifidobacterium;s__Bifidobacterium_breve	human feces							Stool
ERR1190612_bin.15	RUG95	k__Bacteria;p__Actinobacteria;c__Actinobacteria;o__Bifidobacteriales;f__Bifidobacteriaceae;g__Bifidobacterium;s__Bifidobacterium_dentium	human feces							Stool
DRR042265_bin.11	RUG96	k__Bacteria;p__Actinobacteria;c__Actinobacteria;o__Bifidobacteriales;f__Bifidobacteriaceae;g__Bifidobacterium;s__Bifidobacterium_longum	human feces							Stool
SRR5056731_bin.14	RUG97	k__Bacteria;p__Actinobacteria;c__Actinobacteria;o__Coriobacteriales;f__Coriobacteriaceae;g__Olsenella;s__Atopobium_vaginae	human feces							Stool
ERR011124_bin.4	RUG98	k__Bacteria;p__Bacteroidetes;c__Bacteroidia;o__Bacteroidales;f__Bacteroidaceae;g__Bacteroides;s__Bacteroides_caccae	human feces							Stool
DRR042281_bin.9	RUG99	k__Bacteria;p__Bacteroidetes;c__Bacteroidia;o__Bacteroidales;f__Bacteroidaceae;g__Bacteroides;s__Bacteroides_dorei	human feces							Rumen
Xie_et_al_GCA_017558395.1_ASM1755839v1.fna	MAG_Feces_12	d__Bacteria;p__Firmicutes_A;c__Clostridia;o__Oscillospirales;f__CAG-272;g__CAG-724;s__	bovine feces							Stool
Xie_et_al_GCA_017481365.1_ASM1748136v1.fna	MAG_Feces_14	d__Bacteria;p__Firmicutes_A;c__Clostridia;o__Oscillospirales;f__Butyricicoccaceae;g__Butyricicoccus;s__	bovine feces							Stool
Xie_et_al_GCA_017524495.1_ASM1752449v1.fna	MAG_Feces_15	d__Bacteria;p__Firmicutes_A;c__Clostridia;o__Lachnospirales;f__UBA1390;g__;s__	bovine feces							Stool
Xie_et_al_GCA_017452275.1_ASM1745227v1.fna	MAG_Feces_16	d__Bacteria;p__Firmicutes_A;c__Clostridia;o__Lachnospirales;f__Lachnospiraceae;g__CAG-127;s__	bovine feces							Stool
Xie_et_al_GCA_017408855.1_ASM1740885v1.fna	MAG_Feces_17	d__Bacteria;p__Firmicutes_A;c__Clostridia;o__Oscillospirales;f__Ruminococcaceae;g__UBA3818;s__	bovine feces							Rumen
Xie_et_al_GCA_017383765.1_ASM1738376v1.fna	MAG_Feces_19	d__Bacteria;p__Bacteroidota;c__Bacteroidia;o__Bacteroidales;f__UBA1402;g__UBA1757;s__	bovine feces							Rumen
Xie_et_al_GCA_017549265.1_ASM1754926v1.fna	MAG_Feces_27	d__Bacteria;p__Firmicutes_A;c__Clostridia;o__;f__;g__;s__	bovine feces							Rumen
Xie_et_al_GCA_017379315.1_ASM1737931v1.fna	MAG_Feces_29	d__Bacteria;p__Bacteroidota;c__Bacteroidia;o__Bacteroidales;f__F082;g__F082;s__	bovine feces							Rumen
Xie_et_al_GCA_017561105.1_ASM1756110v1.fna	MAG_Feces_33	d__Bacteria;p__Bacteroidota;c__Bacteroidia;o__Bacteroidales;f__Rikenellaceae;g__Alistipes;s__	bovine feces							Rumen
Xie_et_al_GCA_017397785.1_ASM1739778v1.fna	MAG_Feces_36	d__Bacteria;p__Firmicutes_A;c__Clostridia;o__Oscillospirales;f__Oscillospiraceae;g__F23-B02;s__	bovine feces							Stool
Xie_et_al_GCA_017647575.1_ASM1764757v1.fna	MAG_Feces_38	d__Bacteria;p__Bacteroidota;c__Bacteroidia;o__Bacteroidales;f__Bacteroidaceae;g__UBA1179;s__	bovine feces							Stool
Xie_et_al_GCA_017628955.1_ASM1762895v1.fna	MAG_Feces_41	d__Bacteria;p__Verrucomicrobiota;c__Lentisphaeria;o__UBA1784;f__UBA1829;g__UBA11452;s__	bovine feces							Stool
Xie_et_al_GCA_017521585.1_ASM1752158v1.fna	MAG_Feces_44	d__Bacteria;p__Firmicutes_A;c__Clostridia;o__Christensenellales;f__Christensenellaceae;g__;s__	bovine feces							Rumen
Xie_et_al_GCA_017467415.1_ASM1746741v1.fna	MAG_Feces_45	d__Bacteria;p__Bacteroidota;c__Bacteroidia;o__Bacteroidales;f__Paludibacteraceae;g__UBA1181;s__	bovine feces							Stool
Xie_et_al_GCA_017547315.1_ASM1754731v1.fna	MAG_Feces_47	d__Bacteria;p__Firmicutes_A;c__Clostridia;o__Lachnospirales;f__Lachnospiraceae;g__Roseburia;s__	bovine feces							Stool
Xie_et_al_GCA_017416585.1_ASM1741658v1.fna	MAG_Feces_49	d__Bacteria;p__Firmicutes_A;c__Clostridia;o__Christensenellales;f__CAG-74;g__UBA2862;s__	bovine feces							Rumen
Xie_et_al_GCA_017435195.1_ASM1743519v1.fna	MAG_Feces_53	d__Bacteria;p__Firmicutes_A;c__Clostridia;o__Oscillospirales;f__Butyricicoccaceae;g__;s__	bovine feces							Rumen
Xie_et_al_GCA_017473445.1_ASM1747344v1.fna	MAG_Feces_56	d__Bacteria;p__Firmicutes_A;c__Clostridia;o__Lachnospirales;f__Lachnospiraceae;g__CAG-65;s__	bovine feces							Rumen
Xie_et_al_GCA_017424015.1_ASM1742401v1.fna	MAG_Feces_58	d__Bacteria;p__Spirochaetota;c__Spirochaetia;o__Sphaerochaetales;f__Sphaerochaetaceae;g__UBA5920;s__	bovine feces							Stool
Xie_et_al_GCA_017382875.1_ASM1738287v1.fna	MAG_Feces_60	d__Bacteria;p__Bacteroidota;c__Bacteroidia;o__Bacteroidales;f__Paludibacteraceae;g__RF16;s__	bovine feces							Stool
Xie_et_al_GCA_017382055.1_ASM1738205v1.fna	MAG_Feces_61	d__Bacteria;p__Bacteroidota;c__Bacteroidia;o__Bacteroidales;f__Bacteroidaceae;g__F0040;s__	bovine feces							Stool
Xie_et_al_GCA_017502625.1_ASM1750262v1.fna	MAG_Feces_65	d__Bacteria;p__Bacteroidota;c__Bacteroidia;o__Bacteroidales;f__Tannerellaceae;g__Parabacteroides;s__	bovine feces							Stool
Xie_et_al_GCA_017440165.1_ASM1744016v1.fna	MAG_Feces_68	d__Bacteria;p__Firmicutes_A;c__Clostridia;o__Lachnospirales;f__Lachnospiraceae;g__Agathobacter;s__	bovine feces							Stool
Xie_et_al_GCA_017631745.1_ASM1763174v1.fna	MAG_Feces_72	d__Bacteria;p__Firmicutes_A;c__Clostridia;o__Oscillospirales;f__DTU089;g__UBA6857;s__	bovine feces							Stool
Xie_et_al_GCA_017404085.1_ASM1740408v1.fna	MAG_Feces_74	d__Bacteria;p__Firmicutes_A;c__Clostridia;o__Peptostreptococcales;f__Peptostreptococcaceae;g__Romboutsia;s__	bovine feces							Stool
Xie_et_al_GCA_017390905.1_ASM1739090v1.fna	MAG_Feces_75	d__Bacteria;p__Bacteroidota;c__Bacteroidia;o__Bacteroidales;f__Muribaculaceae;g__;s__	bovine feces							Stool
Xie_et_al_GCA_017420925.1_ASM1742092v1.fna	MAG_Feces_76	d__Bacteria;p__Firmicutes_A;c__Clostridia;o__Lachnospirales;f__Lachnospiraceae;g__;s__	bovine feces							Stool
Xie_et_al_GCA_017555745.1_ASM1755574v1.fna	MAG_Feces_77	d__Bacteria;p__Bacteroidota;c__Bacteroidia;o__Bacteroidales;f__P3;g__UBA1219;s__	bovine feces							Stool
Xie_et_al_GCA_017453165.1_ASM1745316v1.fna	MAG_Feces_78	d__Bacteria;p__Firmicutes_A;c__Clostridia;o__4C28d-15;f__CAG-727;g__;s__	bovine feces							Stool
Xie_et_al_GCA_017379155.1_ASM1737915v1.fna	MAG_Feces_79	d__Bacteria;p__Firmicutes_A;c__Clostridia;o__Oscillospirales;f__DTU089;g__CAG-180;s__	bovine feces							Stool
Xie_et_al_GCA_017390345.1_ASM1739034v1.fna	MAG_Feces_84	d__Bacteria;p__Firmicutes_A;c__Clostridia;o__Oscillospirales;f__;g__;s__	bovine feces							Stool
Xie_et_al_GCA_017500825.1_ASM1750082v1.fna	MAG_Feces_85	d__Bacteria;p__Myxococcota;c__Myxococcia;o__Myxococcales;f__Myxococcaceae;g__UBA1203;s__	bovine feces							Stool
Xie_et_al_GCA_017482965.1_ASM1748296v1.fna	MAG_Feces_87	d__Bacteria;p__Firmicutes_A;c__Clostridia;o__Oscillospirales;f__Ruminococcaceae;g__;s__	bovine feces							Rumen
Xie_et_al_GCA_017465315.1_ASM1746531v1.fna	MAG_Feces_88	d__Bacteria;p__Firmicutes_A;c__Clostridia;o__Oscillospirales;f__Ruminococcaceae;g__Ruminiclostridium_E;s__	bovine feces							Rumen
Xie_et_al_GCA_017848155.1_ASM1784815v1.fna	MAG_Feces_92	d__Bacteria;p__Firmicutes_A;c__Clostridia;o__Oscillospirales;f__Ruminococcaceae;g__CAG-115;s__	bovine feces							Rumen
Xie_et_al_GCA_017514815.1_ASM1751481v1.fna	MAG_Feces_94	d__Bacteria;p__Firmicutes;c__Bacilli;o__Bacillales;f__Amphibacillaceae;g__Oceanobacillus;s__GCF_002272235.1	bovine feces							Rumen
Xie_et_al_GCA_017381915.1_ASM1738191v1.fna	MAG_Feces_95	d__Bacteria;p__Firmicutes_A;c__Clostridia;o__Lachnospirales;f__Lachnospiraceae;g__COE1;s__	bovine feces							Stool
Xie_et_al_GCA_017391565.1_ASM1739156v1.fna	MAG_Feces_98	d__Bacteria;p__Bacteroidota;c__Bacteroidia;o__Bacteroidales;f__Bacteroidaceae;g__;s__	bovine feces							Stool
Xie_et_al_GCA_017548135.1_ASM1754813v1.fna	MAG_Feces_99	d__Bacteria;p__Firmicutes_A;c__Clostridia;o__Oscillospirales;f__DTU089;g__DTU089;s__	bovine feces							Rumen
Xie_et_al_GCA_017424375.1_ASM1742437v1.fna	MAG_Feces_101	d__Bacteria;p__Bacteroidota;c__Bacteroidia;o__Bacteroidales;f__P3;g__UBA3388;s__GCA_002358835.1	bovine feces							Stool
Xie_et_al_GCA_017452885.1_ASM1745288v1.fna	MAG_Feces_102	d__Bacteria;p__Proteobacteria;c__Alphaproteobacteria;o__RF32;f__CAG-239;g__CAG-495;s__	bovine feces							Stool
Xie_et_al_GCA_017397455.1_ASM1739745v1.fna	MAG_Feces_103	d__Bacteria;p__Firmicutes_A;c__Clostridia;o__4C28d-15;f__CAG-314;g__CAG-1435;s__	bovine feces							Rumen
Xie_et_al_GCA_017630535.1_ASM1763053v1.fna	MAG_Feces_105	d__Bacteria;p__Bacteroidota;c__Bacteroidia;o__Bacteroidales;f__P3;g__UBA3388;s__GCA_002358855.1	bovine feces							Rumen
Xie_et_al_GCA_017623055.1_ASM1762305v1.fna	MAG_Feces_106	d__Bacteria;p__Firmicutes_C;c__Negativicutes;o__Acidaminococcales;f__Acidaminococcaceae;g__Phascolarctobacterium;s__	bovine feces							Rumen
Xie_et_al_GCA_017628195.1_ASM1762819v1.fna	MAG_Feces_107	d__Bacteria;p__Bacteroidota;c__Bacteroidia;o__Bacteroidales;f__Rikenellaceae;g__;s__	bovine feces							Rumen
Xie_et_al_GCA_017625275.1_ASM1762527v1.fna	MAG_Feces_108	d__Bacteria;p__Firmicutes_A;c__Clostridia;o__Oscillospirales;f__CAG-272;g__;s__	bovine feces							Rumen
Xie_et_al_GCA_017624285.1_ASM1762428v1.fna	MAG_Feces_110	d__Bacteria;p__Firmicutes_A;c__Clostridia;o__4C28d-15;f__CAG-727;g__UBA11475;s__	bovine feces							Rumen
Xie_et_al_GCA_017533345.1_ASM1753334v1.fna	MAG_Feces_111	d__Bacteria;p__Firmicutes_A;c__Clostridia;o__Oscillospirales;f__Ruminococcaceae;g__D5;s__	bovine feces							Stool
Xie_et_al_GCA_017423765.1_ASM1742376v1.fna	MAG_Feces_113	d__Bacteria;p__Bacteroidota;c__Bacteroidia;o__Flavobacteriales;f__UBA1820;g__UBA1820;s__	bovine feces							Stool
Xie_et_al_GCA_017547555.1_ASM1754755v1.fna	MAG_Feces_115	d__Bacteria;p__Firmicutes_A;c__Clostridia;o__Peptostreptococcales;f__Anaerovoracaceae;g__CAG-145;s__	bovine feces							Stool
Xie_et_al_GCA_017533025.1_ASM1753302v1.fna	MAG_Feces_116	d__Bacteria;p__Firmicutes_A;c__Clostridia;o__Oscillospirales;f__Oscillospiraceae;g__ER4;s__	bovine feces							Stool
Xie_et_al_GCA_017630695.1_ASM1763069v1.fna	MAG_Feces_117	d__Bacteria;p__Firmicutes_A;c__Clostridia;o__Oscillospirales;f__DTU089;g__CAG-177;s__	bovine feces							Stool
Xie_et_al_GCA_017421955.1_ASM1742195v1.fna	MAG_Feces_119	d__Bacteria;p__Firmicutes_B;c__Dehalobacteriia;o__UBA7702;f__UBA7702;g__;s__	bovine feces							Stool
Xie_et_al_GCA_017408085.1_ASM1740808v1.fna	MAG_Feces_121	d__Bacteria;p__Firmicutes_A;c__Clostridia;o__Oscillospirales;f__DTU089;g__;s__	bovine feces							Stool
Xie_et_al_GCA_017411515.1_ASM1741151v1.fna	MAG_Feces_124	d__Bacteria;p__Firmicutes;c__Bacilli;o__Haloplasmatales;f__Turicibacteraceae;g__Turicibacter;s__	bovine feces							Rumen
Xie_et_al_GCA_017380035.1_ASM1738003v1.fna	MAG_Feces_125	d__Bacteria;p__Bacteroidota;c__Bacteroidia;o__Bacteroidales;f__UBA932;g__;s__	bovine feces							Rumen
Xie_et_al_GCA_017647005.1_ASM1764700v1.fna	MAG_Feces_126	d__Bacteria;p__Firmicutes_A;c__Clostridia;o__4C28d-15;f__UBA1242;g__UBA11490;s__	bovine feces							Rumen
Xie_et_al_GCA_017453425.1_ASM1745342v1.fna	MAG_Feces_127	d__Bacteria;p__Verrucomicrobiota;c__Lentisphaeria;o__UBA1784;f__UBA1784;g__UBA11493;s__	bovine feces							Rumen
Xie_et_al_GCA_017468575.1_ASM1746857v1.fna	MAG_Feces_128	d__Bacteria;p__Bacteroidota;c__Bacteroidia;o__Bacteroidales;f__UBA932;g__UBA1232;s__	bovine feces							Rumen
Xie_et_al_GCA_017503995.1_ASM1750399v1.fna	MAG_Feces_129	d__Bacteria;p__Elusimicrobiota;c__Elusimicrobia;o__Elusimicrobiales;f__Elusimicrobiaceae;g__UBA1436;s__	bovine feces							Rumen
Xie_et_al_GCA_017384045.1_ASM1738404v1.fna	MAG_Feces_130	d__Bacteria;p__Firmicutes_A;c__Clostridia;o__Oscillospirales;f__CAG-272;g__CAG-448;s__	bovine feces							Rumen
Xie_et_al_GCA_017415995.1_ASM1741599v1.fna	MAG_Feces_131	d__Bacteria;p__Verrucomicrobiota;c__Verrucomicrobiae;o__Verrucomicrobiales;f__Akkermansiaceae;g__Akkermansia;s__	bovine feces							Rumen
Xie_et_al_GCA_017522045.1_ASM1752204v1.fna	MAG_Feces_134	d__Bacteria;p__Firmicutes_A;c__Clostridia;o__Oscillospirales;f__DTU089;g__Ruminococcus_E;s__	bovine feces							Stool
Xie_et_al_GCA_017622055.1_ASM1762205v1.fna	MAG_Feces_135	d__Bacteria;p__Spirochaetota;c__Spirochaetia;o__Treponematales;f__Treponemataceae;g__Treponema_D;s__	bovine feces							Stool
Xie_et_al_GCA_017501485.1_ASM1750148v1.fna	MAG_Feces_137	d__Bacteria;p__Firmicutes_A;c__Clostridia;o__Oscillospirales;f__DTU089;g__UBA8612;s__	bovine feces							Stool
Xie_et_al_GCA_017535225.1_ASM1753522v1.fna	MAG_Feces_146	d__Bacteria;p__Bacteroidota;c__Bacteroidia;o__Bacteroidales;f__UBA932;g__RC9;s__	bovine feces							Rumen
Xie_et_al_GCA_017629455.1_ASM1762945v1.fna	MAG_Feces_147	d__Bacteria;p__Verrucomicrobiota;c__Kiritimatiellae;o__RFP12;f__UBA1067;g__UBA1067;s__	bovine feces							Rumen
Xie_et_al_GCA_017522515.1_ASM1752251v1.fna	MAG_Feces_148	d__Bacteria;p__Firmicutes_A;c__Clostridia;o__UBA1212;f__UBA11534;g__UBA11534;s__	bovine feces							Rumen
Xie_et_al_GCA_017517525.1_ASM1751752v1.fna	MAG_Feces_150	d__Bacteria;p__Firmicutes_A;c__Clostridia;o__Oscillospirales;f__DTU089;g__UBA737;s__	bovine feces							Rumen
Xie_et_al_GCA_017506105.1_ASM1750610v1.fna	MAG_Feces_151	d__Bacteria;p__Verrucomicrobiota;c__Lentisphaeria;o__UBA1784;f__UBA1829;g__UBA1732;s__	bovine feces							Rumen
Xie_et_al_GCA_017620875.1_ASM1762087v1.fna	MAG_Feces_152	d__Bacteria;p__Firmicutes_A;c__Clostridia;o__4C28d-15;f__CAG-727;g__UBA4675;s__	bovine feces							Rumen
Xie_et_al_GCA_017387265.1_ASM1738726v1.fna	MAG_Feces_154	d__Bacteria;p__Firmicutes_B;c__Peptococcia;o__Peptococcales;f__Peptococcaceae;g__UBA7185;s__	bovine feces							Rumen
Xie_et_al_GCA_017436445.1_ASM1743644v1.fna	MAG_Feces_155	d__Bacteria;p__Firmicutes_A;c__Clostridia;o__Oscillospirales;f__Ruminococcaceae;g__UBA1394;s__	bovine feces							Rumen
Xie_et_al_GCA_017399665.1_ASM1739966v1.fna	MAG_Feces_156	d__Bacteria;p__Firmicutes_A;c__Clostridia;o__4C28d-15;f__CAG-727;g__UBA4636;s__	bovine feces							Rumen
Xie_et_al_GCA_017515565.1_ASM1751556v1.fna	MAG_Feces_157	d__Bacteria;p__Proteobacteria;c__Gammaproteobacteria;o__Pseudomonadales;f__Halomonadaceae;g__Halomonas;s__	bovine feces							Rumen
Xie_et_al_GCA_017451905.1_ASM1745190v1.fna	MAG_Feces_159	d__Bacteria;p__Bacteroidota;c__Bacteroidia;o__Bacteroidales;f__Bacteroidaceae;g__Bacteroides_B;s__	bovine feces							Rumen
Xie_et_al_GCA_017386775.1_ASM1738677v1.fna	MAG_Feces_162	d__Bacteria;p__Firmicutes_A;c__Clostridia;o__Oscillospirales;f__CAG-382;g__;s__	bovine feces							Rumen
Xie_et_al_GCA_017399085.1_ASM1739908v1.fna	MAG_Feces_169	d__Bacteria;p__Firmicutes_A;c__Clostridia;o__4C28d-15;f__CAG-727;g__UBA7597;s__	bovine feces							Rumen
Xie_et_al_GCA_017623825.1_ASM1762382v1.fna	MAG_Feces_170	d__Bacteria;p__Bacteroidota;c__Bacteroidia;o__Bacteroidales;f__Muribaculaceae;g__M3;s__	bovine feces							Rumen
Xie_et_al_GCA_017424765.1_ASM1742476v1.fna	MAG_Feces_171	d__Bacteria;p__Firmicutes_A;c__Clostridia;o__Oscillospirales;f__CAG-272;g__Firm-07;s__	bovine feces							Rumen
Xie_et_al_GCA_017848175.1_ASM1784817v1.fna	MAG_Feces_174	d__Bacteria;p__Firmicutes_A;c__Clostridia;o__Oscillospirales;f__Ruminococcaceae;g__UBA946;s__	bovine feces							Rumen
Xie_et_al_GCA_017935005.1_ASM1793500v1.fna	MAG_Feces_179	d__Bacteria;p__Firmicutes_A;c__Clostridia;o__Lachnospirales;f__Anaerotignaceae;g__Anaerotignum;s__	bovine feces							Rumen
Xie_et_al_GCA_017554565.1_ASM1755456v1.fna	MAG_Feces_180	d__Bacteria;p__UBA3054;c__UBA3054;o__UBA3054;f__UBA3054;g__UBA3054;s__	bovine feces							Rumen
Xie_et_al_GCA_017441965.1_ASM1744196v1.fna	MAG_Feces_184	d__Bacteria;p__Firmicutes_A;c__Clostridia;o__CAG-41;f__;g__;s__	bovine feces							Rumen
Xie_et_al_GCA_017554715.1_ASM1755471v1.fna	MAG_Feces_186	d__Bacteria;p__Verrucomicrobiota;c__Lentisphaeria;o__UBA1784;f__UBA1784;g__UBA1776;s__	bovine feces							Stool
Xie_et_al_GCA_017528605.1_ASM1752860v1.fna	MAG_Feces_189	d__Bacteria;p__Firmicutes_A;c__Clostridia;o__Lachnospirales;f__Lachnospiraceae;g__Parasporobacterium;s__	bovine feces							Stool
Xie_et_al_GCA_017522725.1_ASM1752272v1.fna	MAG_Feces_194	d__Bacteria;p__Verrucomicrobiota;c__Kiritimatiellae;o__RFP12;f__UBA1067;g__;s__	bovine feces							Stool
Xie_et_al_GCA_017411885.1_ASM1741188v1.fna	MAG_Feces_200	d__Bacteria;p__Firmicutes_A;c__Clostridia;o__Oscillospirales;f__CAG-272;g__UBA4717;s__	bovine feces							Stool
Xie_et_al_GCA_017383805.1_ASM1738380v1.fna	MAG_Feces_201	d__Bacteria;p__Firmicutes_A;c__Clostridia;o__Oscillospirales;f__Oscillospiraceae;g__Ruminiclostridium_C;s__	bovine feces							Stool
Xie_et_al_GCA_017440405.1_ASM1744040v1.fna	MAG_Feces_202	d__Bacteria;p__Firmicutes_A;c__Clostridia;o__Christensenellales;f__CAG-138;g__;s__	bovine feces							Stool
Xie_et_al_GCA_017415485.1_ASM1741548v1.fna	MAG_Feces_204	d__Bacteria;p__Firmicutes_A;c__Clostridia;o__Oscillospirales;f__CAG-272;g__CAG-390;s__	bovine feces							Stool
Xie_et_al_GCA_017547065.1_ASM1754706v1.fna	MAG_Feces_205	d__Bacteria;p__Bacteroidota;c__Bacteroidia;o__Bacteroidales;f__Rikenellaceae;g__Tidjanibacter;s__	bovine feces							Rumen
Xie_et_al_GCA_017521165.1_ASM1752116v1.fna	MAG_Feces_206	d__Bacteria;p__Proteobacteria;c__Alphaproteobacteria;o__RF32;f__Rs-D84;g__Rs-D84;s__	bovine feces							Rumen
Xie_et_al_GCA_017647425.1_ASM1764742v1.fna	MAG_Feces_207	d__Bacteria;p__Bacteroidota;c__Bacteroidia;o__Bacteroidales;f__UBA932;g__CAG-831;s__	bovine feces							Stool
Xie_et_al_GCA_017398525.1_ASM1739852v1.fna	MAG_Feces_211	d__Bacteria;p__Firmicutes_A;c__Clostridia;o__Christensenellales;f__CAG-138;g__UBA1685;s__	bovine feces							Rumen
Xie_et_al_GCA_017383055.1_ASM1738305v1.fna	MAG_Feces_219	d__Bacteria;p__Proteobacteria;c__Gammaproteobacteria;o__Betaproteobacteriales;f__Burkholderiaceae;g__CAG-521;s__	bovine feces							Rumen
Xie_et_al_GCA_017397445.1_ASM1739744v1.fna	MAG_Feces_221	d__Bacteria;p__Firmicutes_A;c__Clostridia;o__Lachnospirales;f__Lachnospiraceae;g__Lachnospira;s__	bovine feces							Stool
Xie_et_al_GCA_017474055.1_ASM1747405v1.fna	MAG_Feces_223	d__Bacteria;p__Bacteroidota;c__Bacteroidia;o__Bacteroidales;f__Paludibacteraceae;g__UBA1723;s__	bovine feces							Stool
Xie_et_al_GCA_017546455.1_ASM1754645v1.fna	MAG_Feces_225	d__Bacteria;p__Verrucomicrobiota;c__Verrucomicrobiae;o__Opitutales;f__UBA953;g__;s__	bovine feces							Stool
Xie_et_al_GCA_017396465.1_ASM1739646v1.fna	MAG_Feces_226	d__Bacteria;p__Firmicutes_A;c__Clostridia;o__CAG-41;f__UBA9506;g__UBA9506;s__	bovine feces							Stool
Xie_et_al_GCA_017938185.1_ASM1793818v1.fna	MAG_Feces_232	d__Bacteria;p__Firmicutes_A;c__Clostridia;o__Oscillospirales;f__Butyricicoccaceae;g__UBA4644;s__	bovine feces							Rumen
Xie_et_al_GCA_017617855.1_ASM1761785v1.fna	MAG_Feces_236	d__Bacteria;p__Desulfobacterota;c__Desulfovibrionia;o__Desulfovibrionales;f__Desulfovibrionaceae;g__Desulfovibrio;s__	bovine feces							Rumen
Xie_et_al_GCA_017513545.1_ASM1751354v1.fna	MAG_Feces_246	d__Bacteria;p__Firmicutes_A;c__Clostridia;o__CAG-41;f__UBA9506;g__;s__	bovine feces							Rumen
Xie_et_al_GCA_017625495.1_ASM1762549v1.fna	MAG_Feces_248	d__Bacteria;p__Spirochaetota;c__Spirochaetia;o__Treponematales;f__Treponemataceae;g__;s__	bovine feces							Rumen
Xie_et_al_GCA_017381295.1_ASM1738129v1.fna	MAG_Feces_249	d__Bacteria;p__Firmicutes_C;c__Negativicutes;o__Selenomonadales;f__Selenomonadaceae;g__;s__	bovine feces							Stool
Xie_et_al_GCA_017408905.1_ASM1740890v1.fna	MAG_Feces_252	d__Bacteria;p__Desulfobacterota;c__Desulfovibrionia;o__Desulfovibrionales;f__Desulfovibrionaceae;g__Mailhella;s__	bovine feces							Stool
Xie_et_al_GCA_017453385.1_ASM1745338v1.fna	MAG_Feces_253	d__Bacteria;p__Firmicutes_A;c__Clostridia;o__4C28d-15;f__CAG-727;g__UBA1259;s__	bovine feces							Rumen
Xie_et_al_GCA_017632025.1_ASM1763202v1.fna	MAG_Feces_254	d__Bacteria;p__Firmicutes_A;c__Clostridia;o__4C28d-15;f__UBA1242;g__UBA4626;s__	bovine feces							Stool
Xie_et_al_GCA_017381615.1_ASM1738161v1.fna	MAG_Feces_259	d__Bacteria;p__Firmicutes_A;c__Clostridia;o__Lachnospirales;f__Lachnospiraceae;g__CAG-81;s__	bovine feces							Stool
Xie_et_al_GCA_017502235.1_ASM1750223v1.fna	MAG_Feces_260	d__Bacteria;p__Firmicutes_A;c__Clostridia;o__Christensenellales;f__CAG-74;g__UBA4263;s__	bovine feces							Stool
Xie_et_al_GCA_017506795.1_ASM1750679v1.fna	MAG_Feces_263	d__Bacteria;p__Firmicutes_A;c__Clostridia;o__Oscillospirales;f__Oscillospiraceae;g__;s__	bovine feces							Stool
Xie_et_al_GCA_017424465.1_ASM1742446v1.fna	MAG_Feces_269	d__Bacteria;p__Bacteroidota;c__Bacteroidia;o__Bacteroidales;f__Bacteroidaceae;g__UBA4372;s__	bovine feces							Stool
Xie_et_al_GCA_017403205.1_ASM1740320v1.fna	MAG_Feces_270	d__Bacteria;p__Firmicutes_A;c__Clostridia;o__4C28d-15;f__UBA1242;g__UBA7862;s__	bovine feces							Stool
Xie_et_al_GCA_017521775.1_ASM1752177v1.fna	MAG_Feces_273	d__Bacteria;p__Firmicutes_A;c__Clostridia;o__CAG-41;f__UBA1381;g__;s__	bovine feces							Stool
Xie_et_al_GCA_017503925.1_ASM1750392v1.fna	MAG_Feces_281	d__Bacteria;p__Firmicutes_A;c__Clostridia;o__4C28d-15;f__;g__;s__	bovine feces							Stool
Xie_et_al_GCA_017507495.1_ASM1750749v1.fna	MAG_Feces_282	d__Bacteria;p__Firmicutes_A;c__Clostridia;o__4C28d-15;f__UBA3700;g__;s__	bovine feces							Stool
Xie_et_al_GCA_017399325.1_ASM1739932v1.fna	MAG_Feces_286	d__Bacteria;p__Firmicutes_A;c__Clostridia;o__Oscillospirales;f__Oscillospiraceae;g__CAG-110;s__	bovine feces							Stool
Xie_et_al_GCA_017934045.1_ASM1793404v1.fna	MAG_Feces_288	d__Bacteria;p__Proteobacteria;c__Gammaproteobacteria;o__Betaproteobacteriales;f__Neisseriaceae;g__;s__	bovine feces							Stool
Xie_et_al_GCA_017539845.1_ASM1753984v1.fna	MAG_rumen_1	d__Bacteria;p__Firmicutes_A;c__Clostridia;o__Peptostreptococcales;f__Anaerovoracaceae;g__UBA1764;s__	bovine rumen							Stool
Xie_et_al_GCA_017510155.1_ASM1751015v1.fna	MAG_rumen_5	d__Bacteria;p__Firmicutes_A;c__Clostridia;o__Lachnospirales;f__Lachnospiraceae;g__UBA1066;s__GCA_002448255.1	bovine rumen							Stool
Xie_et_al_GCA_017541755.1_ASM1754175v1.fna	MAG_rumen_6	d__Bacteria;p__Verrucomicrobiota;c__Kiritimatiellae;o__LD1-PB3;f__Lenti-01;g__;s__	bovine rumen							Stool
Xie_et_al_GCA_017395275.1_ASM1739527v1.fna	MAG_rumen_10	d__Archaea;p__Thermoplasmatota;c__Thermoplasmata_A;o__Methanomassiliicoccales;f__Methanomethylophilaceae;g__;s__	bovine rumen							Rumen
Xie_et_al_GCA_017427825.1_ASM1742782v1.fna	MAG_rumen_11	d__Bacteria;p__Firmicutes_A;c__Clostridia;o__Oscillospirales;f__DTU089;g__UBA6857;s__	bovine rumen							Rumen
Xie_et_al_GCA_017401545.1_ASM1740154v1.fna	MAG_rumen_16	d__Bacteria;p__Firmicutes_A;c__Clostridia;o__Oscillospirales;f__Ruminococcaceae;g__Ruminococcus;s__	bovine rumen							Rumen
Xie_et_al_GCA_017388705.1_ASM1738870v1.fna	MAG_rumen_22	d__Bacteria;p__Firmicutes;c__Bacilli;o__RFN20;f__CAG-826;g__UBA733;s__GCA_002308535.1	bovine rumen							Rumen
Xie_et_al_GCA_017518925.1_ASM1751892v1.fna	MAG_rumen_23	d__Bacteria;p__Bacteroidota;c__Bacteroidia;o__Bacteroidales;f__Bacteroidaceae;g__F0040;s__	bovine rumen							Stool
Xie_et_al_GCA_017552845.1_ASM1755284v1.fna	MAG_rumen_24	d__Bacteria;p__Firmicutes_A;c__Clostridia;o__Oscillospirales;f__DTU089;g__CAG-177;s__	bovine rumen							Rumen
Xie_et_al_GCA_017413225.1_ASM1741322v1.fna	MAG_rumen_32	d__Bacteria;p__Firmicutes_A;c__Clostridia;o__Oscillospirales;f__CAG-272;g__;s__	bovine rumen							Stool
Xie_et_al_GCA_017423725.1_ASM1742372v1.fna	MAG_rumen_34	d__Bacteria;p__Verrucomicrobiota;c__Lentisphaeria;o__Victivallales;f__UBA1407;g__UBA1407;s__	bovine rumen							Rumen
Xie_et_al_GCA_017550245.1_ASM1755024v1.fna	MAG_rumen_35	d__Bacteria;p__Bacteroidota;c__Bacteroidia;o__Bacteroidales;f__F082;g__F082;s__GCA_002310075.1	bovine rumen							Stool
Xie_et_al_GCA_017650705.1_ASM1765070v1.fna	MAG_rumen_40	d__Bacteria;p__Verrucomicrobiota;c__Verrucomicrobiae;o__Pedosphaerales;f__UBA1412;g__;s__	bovine rumen							Rumen
Xie_et_al_GCA_017616075.1_ASM1761607v1.fna	MAG_rumen_41	d__Bacteria;p__Patescibacteria;c__Gracilibacteria;o__Absconditabacterales;f__X112;g__UBA6263;s__	bovine rumen							Rumen
Xie_et_al_GCA_017524085.1_ASM1752408v1.fna	MAG_rumen_42	d__Bacteria;p__Firmicutes_A;c__Clostridia;o__Oscillospirales;f__DTU089;g__Eubacterium_R;s__	bovine rumen							Rumen
Xie_et_al_GCA_017400895.1_ASM1740089v1.fna	MAG_rumen_44	d__Bacteria;p__Firmicutes_A;c__Clostridia;o__Christensenellales;f__CAG-138;g__UBA3857;s__	bovine rumen							Rumen
Xie_et_al_GCA_017958265.1_ASM1795826v1.fna	MAG_rumen_48	d__Bacteria;p__Firmicutes_A;c__Clostridia;o__Oscillospirales;f__Oscillospiraceae;g__UBA1246;s__	bovine rumen							Rumen
Xie_et_al_GCA_017445705.1_ASM1744570v1.fna	MAG_rumen_49	d__Bacteria;p__Verrucomicrobiota;c__Lentisphaeria;o__Victivallales;f__UBA1407;g__;s__	bovine rumen							Rumen
Xie_et_al_GCA_017423225.1_ASM1742322v1.fna	MAG_rumen_53	d__Bacteria;p__Bacteroidota;c__Bacteroidia;o__Bacteroidales;f__UBA932;g__Bact-11;s__	bovine rumen							Rumen
Xie_et_al_GCA_017401885.1_ASM1740188v1.fna	MAG_rumen_54	d__Bacteria;p__Proteobacteria;c__Alphaproteobacteria;o__Paracaedibacterales;f__;g__;s__	bovine rumen							Stool
Xie_et_al_GCA_017393775.1_ASM1739377v1.fna	MAG_rumen_55	d__Bacteria;p__Firmicutes_A;c__Clostridia;o__Christensenellales;f__CAG-138;g__UBA3792;s__	bovine rumen							Rumen
Xie_et_al_GCA_017648715.1_ASM1764871v1.fna	MAG_rumen_61	d__Bacteria;p__Firmicutes_A;c__Clostridia;o__Lachnospirales;f__Lachnospiraceae;g__AC2028;s__	bovine rumen							Rumen
Xie_et_al_GCA_017388445.1_ASM1738844v1.fna	MAG_rumen_62	d__Bacteria;p__Firmicutes_A;c__Clostridia;o__Oscillospirales;f__DTU089;g__Ruminococcus_E;s__	bovine rumen							Rumen
Xie_et_al_GCA_017941725.1_ASM1794172v1.fna	MAG_rumen_63	d__Bacteria;p__Firmicutes_A;c__Clostridia;o__Peptostreptococcales;f__Anaerovoracaceae;g__Mogibacterium;s__	bovine rumen							Rumen
Xie_et_al_GCA_017526055.1_ASM1752605v1.fna	MAG_rumen_65	d__Bacteria;p__Verrucomicrobiota;c__Kiritimatiellae;o__RFP12;f__UBA1067;g__UBA1067;s__	bovine rumen							Stool
Xie_et_al_GCA_017423505.1_ASM1742350v1.fna	MAG_rumen_67	d__Bacteria;p__Firmicutes;c__Bacilli;o__Erysipelotrichales;f__Erysipelotrichaceae;g__UBA1783;s__	bovine rumen							Rumen
Xie_et_al_GCA_017635075.1_ASM1763507v1.fna	MAG_rumen_73	d__Bacteria;p__Bacteroidota;c__Bacteroidia;o__Bacteroidales;f__Bacteroidaceae;g__Prevotella;s__Prevotella sp27	bovine rumen							Stool
Xie_et_al_GCA_017393555.1_ASM1739355v1.fna	MAG_rumen_74	d__Bacteria;p__Bacteroidota;c__Bacteroidia;o__Bacteroidales;f__Bacteroidaceae;g__UBA3839;s__UBA3839 sp2	bovine rumen							Rumen
Xie_et_al_GCA_017420675.1_ASM1742067v1.fna	MAG_rumen_76	d__Bacteria;p__Firmicutes_A;c__Clostridia;o__Peptostreptococcales;f__Anaerovoracaceae;g__UBA1739;s__	bovine rumen							Rumen
Xie_et_al_GCA_017476965.1_ASM1747696v1.fna	MAG_rumen_77	d__Bacteria;p__Verrucomicrobiota;c__Kiritimatiellae;o__RFP12;f__UBA3636;g__UBA3636;s__	bovine rumen							Stool
Xie_et_al_GCA_017627455.1_ASM1762745v1.fna	MAG_rumen_78	d__Bacteria;p__Bacteroidota;c__Bacteroidia;o__Bacteroidales;f__UBA932;g__RC9;s__GCA_002361625.1	bovine rumen							Rumen
Xie_et_al_GCA_017477805.1_ASM1747780v1.fna	MAG_rumen_82	d__Bacteria;p__Firmicutes_A;c__Clostridia;o__Lachnospirales;f__Lachnospiraceae;g__;s__	bovine rumen							Stool
Xie_et_al_GCA_017387775.1_ASM1738777v1.fna	MAG_rumen_83	d__Bacteria;p__Bacteroidota;c__Bacteroidia;o__Bacteroidales;f__Paludibacteraceae;g__RF16;s__	bovine rumen							Rumen
Xie_et_al_GCA_017403475.1_ASM1740347v1.fna	MAG_rumen_84	d__Bacteria;p__Firmicutes_A;c__Clostridia;o__Lachnospirales;f__Lachnospiraceae;g__Clostridium_R;s__UBA10301	bovine rumen							Rumen
Xie_et_al_GCA_017651145.1_ASM1765114v1.fna	MAG_rumen_85	d__Bacteria;p__Firmicutes_A;c__Clostridia;o__Saccharofermentanales;f__Saccharofermentanaceae;g__Firm-16;s__	bovine rumen							Rumen
Xie_et_al_GCA_017446885.1_ASM1744688v1.fna	MAG_rumen_86	d__Bacteria;p__Spirochaetota;c__Spirochaetia;o__;f__;g__;s__	bovine rumen							Stool
Xie_et_al_GCA_017960765.1_ASM1796076v1.fna	MAG_rumen_91	d__Bacteria;p__Spirochaetota;c__Spirochaetia;o__Treponematales;f__Treponemataceae;g__Treponema_D;s__	bovine rumen							Stool
Xie_et_al_GCA_017449385.1_ASM1744938v1.fna	MAG_rumen_92	d__Bacteria;p__Bacteroidota;c__Bacteroidia;o__Bacteroidales;f__UBA932;g__RC9;s__	bovine rumen							Stool
Xie_et_al_GCA_017509325.1_ASM1750932v1.fna	MAG_rumen_93	d__Bacteria;p__Bacteroidota;c__Bacteroidia;o__Bacteroidales;f__WCHB1-69;g__;s__	bovine rumen							Rumen
Xie_et_al_GCA_017403465.1_ASM1740346v1.fna	MAG_rumen_94	d__Bacteria;p__Firmicutes_A;c__Clostridia;o__Oscillospirales;f__Oscillospiraceae;g__;s__	bovine rumen							Stool
Xie_et_al_GCA_017561565.1_ASM1756156v1.fna	MAG_rumen_95	d__Bacteria;p__Firmicutes_A;c__Clostridia;o__Lachnospirales;f__Lachnospiraceae;g__Eubacterium_E;s__	bovine rumen							Rumen
Xie_et_al_GCA_017476265.1_ASM1747626v1.fna	MAG_rumen_97	d__Bacteria;p__Firmicutes_A;c__Clostridia;o__4C28d-15;f__DTU072;g__CAG-1782;s__	bovine rumen							Stool
Xie_et_al_GCA_017940135.1_ASM1794013v1.fna	MAG_rumen_98	d__Bacteria;p__Desulfobacterota;c__Desulfovibrionia;o__Desulfovibrionales;f__Desulfovibrionaceae;g__Desulfovibrio;s__UBA10261	bovine rumen							Stool
Xie_et_al_GCA_017388785.1_ASM1738878v1.fna	MAG_rumen_99	d__Bacteria;p__Bacteroidota;c__Bacteroidia;o__Bacteroidales;f__UBA3824;g__UBA3824;s__	bovine rumen							Stool
Xie_et_al_GCA_017394965.1_ASM1739496v1.fna	MAG_rumen_100	d__Bacteria;p__Firmicutes_A;c__Clostridia;o__Christensenellales;f__CAG-74;g__UBA4246;s__	bovine rumen							Stool
Xie_et_al_GCA_017394055.1_ASM1739405v1.fna	MAG_rumen_101	d__Bacteria;p__Spirochaetota;c__Spirochaetia;o__Treponematales;f__Treponemataceae;g__Treponema_D;s__Treponema_D sp7	bovine rumen							Stool
Xie_et_al_GCA_017419885.1_ASM1741988v1.fna	MAG_rumen_102	d__Bacteria;p__Bacteroidota;c__Bacteroidia;o__Bacteroidales;f__P3;g__UBA1217;s__	bovine rumen							Stool
Xie_et_al_GCA_017642535.1_ASM1764253v1.fna	MAG_rumen_103	d__Bacteria;p__Bacteroidota;c__Bacteroidia;o__Bacteroidales;f__UBA1715;g__UBA1715;s__	bovine rumen							Stool
Xie_et_al_GCA_017527965.1_ASM1752796v1.fna	MAG_rumen_104	d__Bacteria;p__Firmicutes_A;c__Clostridia;o__Oscillospirales;f__Oscillospiraceae;g__UBA738;s__	bovine rumen							Rumen
Xie_et_al_GCA_017458565.1_ASM1745856v1.fna	MAG_rumen_105	d__Bacteria;p__Firmicutes_A;c__Clostridia;o__Oscillospirales;f__Oscillospiraceae;g__CAG-110;s__	bovine rumen							Rumen
Xie_et_al_GCA_017400225.1_ASM1740022v1.fna	MAG_rumen_106	d__Bacteria;p__Firmicutes_A;c__Clostridia;o__Lachnospirales;f__Lachnospiraceae;g__Pseudobutyrivibrio;s__	bovine rumen							Rumen
Xie_et_al_GCA_017963905.1_ASM1796390v1.fna	MAG_rumen_107	d__Bacteria;p__Patescibacteria;c__Saccharimonadia;o__Saccharimonadales;f__Saccharimonadaceae;g__UBA2834;s__	bovine rumen							Stool
Xie_et_al_GCA_017427325.1_ASM1742732v1.fna	MAG_rumen_108	d__Bacteria;p__Bacteroidota;c__Bacteroidia;o__Bacteroidales;f__Bacteroidaceae;g__Prevotella;s__	bovine rumen							Rumen
Xie_et_al_GCA_017410715.1_ASM1741071v1.fna	MAG_rumen_111	d__Bacteria;p__Firmicutes_A;c__Clostridia;o__Oscillospirales;f__CAG-382;g__;s__	bovine rumen							Stool
Xie_et_al_GCA_017425045.1_ASM1742504v1.fna	MAG_rumen_113	d__Bacteria;p__Bacteroidota;c__Bacteroidia;o__Bacteroidales;f__Bacteroidaceae;g__UBA4334;s__	bovine rumen							Rumen
Xie_et_al_GCA_017536165.1_ASM1753616v1.fna	MAG_rumen_115	d__Bacteria;p__Firmicutes;c__Bacilli;o__Erysipelotrichales;f__Erysipelotrichaceae;g__UBA636;s__	bovine rumen							Stool
Xie_et_al_GCA_017434425.1_ASM1743442v1.fna	MAG_rumen_120	d__Bacteria;p__Firmicutes_A;c__Clostridia;o__Peptostreptococcales;f__Anaerovoracaceae;g__CAG-145;s__	bovine rumen							Rumen
Xie_et_al_GCA_017614815.1_ASM1761481v1.fna	MAG_rumen_121	d__Bacteria;p__Firmicutes_A;c__Clostridia;o__Saccharofermentanales;f__Saccharofermentanaceae;g__Saccharofermentans;s__	bovine rumen							Rumen
Xie_et_al_GCA_017527095.1_ASM1752709v1.fna	MAG_rumen_122	d__Bacteria;p__Bacteroidota;c__Bacteroidia;o__Bacteroidales;f__UBA3663;g__UBA3663;s__	bovine rumen							Rumen
Xie_et_al_GCA_017413645.1_ASM1741364v1.fna	MAG_rumen_124	d__Bacteria;p__Firmicutes_A;c__Clostridia;o__Lachnospirales;f__Lachnospiraceae;g__XBD2001;s__GCF_900116395.1	bovine rumen							Rumen
Xie_et_al_GCA_017518335.1_ASM1751833v1.fna	MAG_rumen_126	d__Bacteria;p__Firmicutes_A;c__Clostridia;o__Lachnospirales;f__Lachnospiraceae;g__UBA1267;s__	bovine rumen							Stool
Xie_et_al_GCA_017633395.1_ASM1763339v1.fna	MAG_rumen_127	d__Bacteria;p__Proteobacteria;c__Gammaproteobacteria;o__Enterobacterales;f__Succinivibrionaceae;g__UBA2804;s__UBA2804 sp1	bovine rumen							Rumen
Xie_et_al_GCA_017519445.1_ASM1751944v1.fna	MAG_rumen_128	d__Bacteria;p__Firmicutes_A;c__Clostridia;o__Saccharofermentanales;f__Saccharofermentanaceae;g__Saccharofermentans;s__GCA_002394605.1	bovine rumen							Rumen
Xie_et_al_GCA_017388605.1_ASM1738860v1.fna	MAG_rumen_129	d__Bacteria;p__Firmicutes;c__Bacilli;o__Acholeplasmatales;f__CAG-307;g__UBA7004;s__	bovine rumen							Rumen
Xie_et_al_GCA_017934805.1_ASM1793480v1.fna	MAG_rumen_131	d__Bacteria;p__Firmicutes_A;c__Clostridia;o__Oscillospirales;f__Ruminococcaceae;g__Ruminococcus_D;s__	bovine rumen							Stool
Xie_et_al_GCA_017418135.1_ASM1741813v1.fna	MAG_rumen_132	d__Bacteria;p__Bacteroidota;c__Bacteroidia;o__Bacteroidales;f__UBA932;g__RC9;s__GCA_002350585.1	bovine rumen							Rumen
Xie_et_al_GCA_017525285.1_ASM1752528v1.fna	MAG_rumen_136	d__Bacteria;p__Firmicutes_C;c__Negativicutes;o__Acidaminococcales;f__Acidaminococcaceae;g__Succiniclasticum;s__Succiniclasticum ruminis	bovine rumen							Stool
Xie_et_al_GCA_017403805.1_ASM1740380v1.fna	MAG_rumen_139	d__Bacteria;p__Firmicutes_A;c__Clostridia;o__Lachnospirales;f__Lachnospiraceae;g__UBA2727;s__	bovine rumen							Rumen
Xie_et_al_GCA_017455435.1_ASM1745543v1.fna	MAG_rumen_142	d__Bacteria;p__Firmicutes_A;c__Clostridia;o__Lachnospirales;f__Lachnospiraceae;g__UBA3774;s__	bovine rumen							Stool
Xie_et_al_GCA_017417605.1_ASM1741760v1.fna	MAG_rumen_144	d__Bacteria;p__Bacteroidota;c__Bacteroidia;o__Bacteroidales;f__Bacteroidaceae;g__Prevotella;s__GCA_002392725.1	bovine rumen							Stool
Xie_et_al_GCA_017518125.1_ASM1751812v1.fna	MAG_rumen_145	d__Bacteria;p__Bacteroidota;c__Bacteroidia;o__Bacteroidales;f__Bacteroidaceae;g__UBA6382;s__	bovine rumen							Rumen
Xie_et_al_GCA_017426185.1_ASM1742618v1.fna	MAG_rumen_146	d__Bacteria;p__Firmicutes_C;c__Negativicutes;o__Selenomonadales;f__Selenomonadaceae;g__Schwartzia;s__Schwartzia succinivorans	bovine rumen							Rumen
Xie_et_al_GCA_017388805.1_ASM1738880v1.fna	MAG_rumen_147	d__Bacteria;p__Firmicutes_A;c__Clostridia;o__Christensenellales;f__CAG-74;g__;s__	bovine rumen							Rumen
Xie_et_al_GCA_017445645.1_ASM1744564v1.fna	MAG_rumen_148	d__Bacteria;p__Bacteroidota;c__Bacteroidia;o__Bacteroidales;f__Muribaculaceae;g__;s__	bovine rumen							Stool
Xie_et_al_GCA_017479895.1_ASM1747989v1.fna	MAG_rumen_150	d__Bacteria;p__Bacteroidota;c__Bacteroidia;o__Bacteroidales;f__Muribaculaceae;g__C941;s__	bovine rumen							Rumen
Xie_et_al_GCA_017649235.1_ASM1764923v1.fna	MAG_rumen_152	d__Bacteria;p__Fibrobacterota;c__Fibrobacteria;o__Fibrobacterales;f__Fibrobacteraceae;g__Fibrobacter;s__GCF_900141705.1	bovine rumen							Rumen
Xie_et_al_GCA_017483405.1_ASM1748340v1.fna	MAG_rumen_157	d__Bacteria;p__Firmicutes_A;c__Clostridia;o__Oscillospirales;f__Ruminococcaceae;g__UBA3855;s__	bovine rumen							Rumen
Xie_et_al_GCA_017422855.1_ASM1742285v1.fna	MAG_rumen_163	d__Bacteria;p__Bacteroidota;c__Bacteroidia;o__Bacteroidales;f__Bacteroidaceae;g__Prevotella;s__GCA_002342485.1	bovine rumen							Stool
Xie_et_al_GCA_017388305.1_ASM1738830v1.fna	MAG_rumen_167	d__Bacteria;p__Bacteroidota;c__Bacteroidia;o__Bacteroidales;f__Bacteroidaceae;g__Prevotella;s__GCA_002342595.1	bovine rumen							Rumen
Xie_et_al_GCA_017635315.1_ASM1763531v1.fna	MAG_rumen_174	d__Bacteria;p__Firmicutes_C;c__Negativicutes;o__Selenomonadales;f__Selenomonadaceae;g__Anaerovibrio;s__	bovine rumen							Rumen
Xie_et_al_GCA_017934385.1_ASM1793438v1.fna	MAG_rumen_175	d__Bacteria;p__Campylobacterota;c__Campylobacteria;o__Campylobacterales;f__Campylobacteraceae;g__Campylobacter_B;s__	bovine rumen							Rumen
Xie_et_al_GCA_017540705.1_ASM1754070v1.fna	MAG_rumen_180	d__Archaea;p__Thermoplasmatota;c__Thermoplasmata_A;o__Methanomassiliicoccales;f__Methanomethylophilaceae;g__ISO4-G1;s__	bovine rumen							Stool
Xie_et_al_GCA_017478425.1_ASM1747842v1.fna	MAG_rumen_181	d__Bacteria;p__Proteobacteria;c__Alphaproteobacteria;o__RF32;f__CAG-239;g__UBA2931;s__	bovine rumen							Stool
Xie_et_al_GCA_017474805.1_ASM1747480v1.fna	MAG_rumen_187	d__Bacteria;p__Fibrobacterota;c__Fibrobacteria;o__Fibrobacterales;f__Fibrobacteraceae;g__Fibrobacter;s__	bovine rumen							Rumen
Xie_et_al_GCA_017651845.1_ASM1765184v1.fna	MAG_rumen_188	d__Bacteria;p__Proteobacteria;c__Alphaproteobacteria;o__UBA3830;f__UBA3830;g__UBA3830;s__	bovine rumen							Stool
Xie_et_al_GCA_017419845.1_ASM1741984v1.fna	MAG_rumen_190	d__Bacteria;p__Firmicutes_A;c__Clostridia;o__Oscillospirales;f__Oscillospiraceae;g__F23-B02;s__	bovine rumen							Stool
Xie_et_al_GCA_017393945.1_ASM1739394v1.fna	MAG_rumen_192	d__Bacteria;p__Firmicutes_A;c__Clostridia;o__Lachnospirales;f__Lachnospiraceae;g__NK4A136;s__GCF_000421045.1	bovine rumen							Stool
Xie_et_al_GCA_017613085.1_ASM1761308v1.fna	MAG_rumen_193	d__Bacteria;p__Verrucomicrobiota;c__Kiritimatiellae;o__RFP12;f__UBA1067;g__;s__	bovine rumen							Stool
Xie_et_al_GCA_017392225.1_ASM1739222v1.fna	MAG_rumen_195	d__Bacteria;p__Firmicutes;c__Bacilli;o__Erysipelotrichales;f__;g__;s__	bovine rumen							Stool
Xie_et_al_GCA_017557105.1_ASM1755710v1.fna	MAG_rumen_196	d__Bacteria;p__Firmicutes_A;c__Clostridia;o__Oscillospirales;f__Oscillospiraceae;g__UBA1774;s__	bovine rumen							Stool
Xie_et_al_GCA_017425185.1_ASM1742518v1.fna	MAG_rumen_198	d__Bacteria;p__Bacteroidota;c__Bacteroidia;o__Bacteroidales;f__Bacteroidaceae;g__Prevotella;s__Prevotella sp29	bovine rumen							Stool
Xie_et_al_GCA_017389835.1_ASM1738983v1.fna	MAG_rumen_203	d__Bacteria;p__Firmicutes;c__Bacilli;o__Mycoplasmatales;f__Ureaplasmataceae;g__Mycoplasma_BB;s__	bovine rumen							Rumen
Xie_et_al_GCA_017540955.1_ASM1754095v1.fna	MAG_rumen_205	d__Bacteria;p__Bacteroidota;c__Bacteroidia;o__Bacteroidales;f__P3;g__UBA1217;s__	bovine rumen							Stool
Xie_et_al_GCA_017477545.1_ASM1747754v1.fna	MAG_rumen_206	d__Bacteria;p__Bacteroidota;c__Bacteroidia;o__Bacteroidales;f__UBA932;g__RC9;s__RC9 sp5	bovine rumen							Stool
Xie_et_al_GCA_017551285.1_ASM1755128v1.fna	MAG_rumen_207	d__Bacteria;p__Firmicutes_A;c__Clostridia;o__4C28d-15;f__CAG-1252;g__CAG-1252;s__	bovine rumen							Stool
Xie_et_al_GCA_017430065.1_ASM1743006v1.fna	MAG_rumen_208	d__Bacteria;p__Firmicutes_A;c__Clostridia;o__Lachnospirales;f__Lachnospiraceae;g__Eubacterium_Q;s__UBA10296	bovine rumen							Stool
Xie_et_al_GCA_017393325.1_ASM1739332v1.fna	MAG_rumen_209	d__Bacteria;p__Firmicutes_A;c__Clostridia;o__Christensenellales;f__CAG-138;g__PeH17;s__	bovine rumen							Stool
Xie_et_al_GCA_017959485.1_ASM1795948v1.fna	MAG_rumen_210	d__Bacteria;p__Firmicutes_A;c__Clostridia;o__Oscillospirales;f__CAG-272;g__CAG-390;s__	bovine rumen							Stool
Xie_et_al_GCA_017426415.1_ASM1742641v1.fna	MAG_rumen_212	d__Bacteria;p__Proteobacteria;c__Gammaproteobacteria;o__Enterobacterales;f__Succinivibrionaceae;g__UBA2810;s__GCA_002351705.1	bovine rumen							Stool
Xie_et_al_GCA_017400845.1_ASM1740084v1.fna	MAG_rumen_213	d__Bacteria;p__Bacteroidota;c__Bacteroidia;o__Bacteroidales;f__Bacteroidaceae;g__UBA3839;s__	bovine rumen							Stool
Xie_et_al_GCA_017389105.1_ASM1738910v1.fna	MAG_rumen_215	d__Bacteria;p__Firmicutes_A;c__Clostridia;o__Oscillospirales;f__Ruminococcaceae;g__;s__	bovine rumen							Stool
Xie_et_al_GCA_017477395.1_ASM1747739v1.fna	MAG_rumen_216	d__Bacteria;p__Firmicutes_C;c__Negativicutes;o__Acidaminococcales;f__Acidaminococcaceae;g__Succiniclasticum;s__	bovine rumen							Rumen
Xie_et_al_GCA_017648845.1_ASM1764884v1.fna	MAG_rumen_217	d__Bacteria;p__Firmicutes_A;c__Clostridia;o__Oscillospirales;f__CAG-272;g__CAG-390;s__GCA_002309755.1	bovine rumen							Stool
Xie_et_al_GCA_017395245.1_ASM1739524v1.fna	MAG_rumen_221	d__Bacteria;p__Bacteroidota;c__Bacteroidia;o__Bacteroidales;f__WCHB1-69;g__F23-D06;s__	bovine rumen							Rumen
Xie_et_al_GCA_017389405.1_ASM1738940v1.fna	MAG_rumen_223	d__Bacteria;p__Firmicutes_A;c__Clostridia;o__Oscillospirales;f__Oscillospiraceae;g__CAG-110;s__GCA_002393625.1	bovine rumen							Rumen
Xie_et_al_GCA_017424965.1_ASM1742496v1.fna	MAG_rumen_226	d__Bacteria;p__Bacteroidota;c__Bacteroidia;o__Bacteroidales;f__P3;g__P3;s__	bovine rumen							Rumen
Xie_et_al_GCA_017829235.1_ASM1782923v1.fna	MAG_rumen_234	d__Bacteria;p__Firmicutes_A;c__Clostridia;o__Oscillospirales;f__Ruminococcaceae;g__HUN007;s__	bovine rumen							Rumen
Xie_et_al_GCA_017389365.1_ASM1738936v1.fna	MAG_rumen_237	d__Bacteria;p__Firmicutes_A;c__Clostridia;o__Oscillospirales;f__DTU089;g__;s__	bovine rumen							Rumen
Xie_et_al_GCA_017431285.1_ASM1743128v1.fna	MAG_rumen_238	d__Bacteria;p__Verrucomicrobiota;c__Lentisphaeria;o__UBA1784;f__UBA1784;g__;s__	bovine rumen							Stool
Xie_et_al_GCA_017620195.1_ASM1762019v1.fna	MAG_rumen_242	d__Bacteria;p__Bacteroidota;c__Bacteroidia;o__Bacteroidales;f__Bacteroidaceae;g__Prevotella;s__Prevotella ruminicola	bovine rumen							Rumen
Xie_et_al_GCA_017965065.1_ASM1796506v1.fna	MAG_rumen_243	d__Bacteria;p__Armatimonadota;c__UBA5829;o__UBA5829;f__;g__;s__	bovine rumen							Stool
Xie_et_al_GCA_017959585.1_ASM1795958v1.fna	MAG_rumen_252	d__Bacteria;p__Firmicutes_A;c__Clostridia;o__Lachnospirales;f__Lachnospiraceae;g__UBA3766;s__	bovine rumen							Stool
Xie_et_al_GCA_017426255.1_ASM1742625v1.fna	MAG_rumen_256	d__Bacteria;p__Firmicutes_A;c__Clostridia;o__Oscillospirales;f__DTU089;g__UBA1227;s__GCA_002309175.1	bovine rumen							Stool
Xie_et_al_GCA_017614035.1_ASM1761403v1.fna	MAG_rumen_258	d__Bacteria;p__Bacteroidota;c__Bacteroidia;o__Bacteroidales;f__Paludibacteraceae;g__RF16;s__RF16 sp4	bovine rumen							Rumen
Xie_et_al_GCA_017388385.1_ASM1738838v1.fna	MAG_rumen_259	d__Bacteria;p__Bacteroidota;c__Bacteroidia;o__Bacteroidales;f__UBA932;g__UBA1232;s__	bovine rumen							Stool
Xie_et_al_GCA_017392285.1_ASM1739228v1.fna	MAG_rumen_260	d__Bacteria;p__Firmicutes_A;c__Clostridia;o__UBA1212;f__UBA1255;g__UBA1255;s__	bovine rumen							Rumen
Xie_et_al_GCA_017387925.1_ASM1738792v1.fna	MAG_rumen_269	d__Bacteria;p__Firmicutes_A;c__Clostridia;o__Oscillospirales;f__CAG-272;g__UBA1248;s__	bovine rumen							Stool
Xie_et_al_GCA_017393185.1_ASM1739318v1.fna	MAG_rumen_270	d__Bacteria;p__Firmicutes_A;c__Clostridia;o__Oscillospirales;f__Oscillospiraceae;g__ER4;s__	bovine rumen							Stool
Xie_et_al_GCA_017469665.1_ASM1746966v1.fna	MAG_rumen_273	d__Bacteria;p__Bacteroidota;c__Bacteroidia;o__Bacteroidales;f__Bacteroidaceae;g__UBA4293;s__GCA_002395835.1	bovine rumen							Stool
Xie_et_al_GCA_017455315.1_ASM1745531v1.fna	MAG_rumen_274	d__Bacteria;p__Firmicutes_A;c__Clostridia;o__Oscillospirales;f__DTU089;g__CAG-964;s__	bovine rumen							Stool
Xie_et_al_GCA_017443405.1_ASM1744340v1.fna	MAG_rumen_282	d__Bacteria;p__Firmicutes_A;c__Clostridia;o__Oscillospirales;f__DTU089;g__DTU053;s__	bovine rumen							Rumen
Xie_et_al_GCA_017939155.1_ASM1793915v1.fna	MAG_rumen_284	d__Bacteria;p__Proteobacteria;c__Alphaproteobacteria;o__RF32;f__CAG-239;g__CAG-267;s__	bovine rumen							Stool
Xie_et_al_GCA_017543325.1_ASM1754332v1.fna	MAG_rumen_288	d__Bacteria;p__Firmicutes_A;c__Clostridia;o__Lachnospirales;f__Lachnospiraceae;g__XBB2008;s__	bovine rumen							Rumen
Xie_et_al_GCA_017393565.1_ASM1739356v1.fna	MAG_rumen_294	d__Bacteria;p__Firmicutes_A;c__Clostridia;o__Oscillospirales;f__DTU089;g__UBA1213;s__	bovine rumen							Rumen
Xie_et_al_GCA_017538545.1_ASM1753854v1.fna	MAG_rumen_297	d__Bacteria;p__Spirochaetota;c__Spirochaetia;o__Sphaerochaetales;f__Sphaerochaetaceae;g__UBA9732;s__	bovine rumen							Rumen
Xie_et_al_GCA_017399285.1_ASM1739928v1.fna	MAG_rumen_298	d__Bacteria;p__Firmicutes_A;c__Clostridia;o__Christensenellales;f__CAG-138;g__UBA2843;s__	bovine rumen							Stool
Xie_et_al_GCA_017418755.1_ASM1741875v1.fna	MAG_rumen_302	d__Bacteria;p__Firmicutes_C;c__Negativicutes;o__Selenomonadales;f__Selenomonadaceae;g__UBA3796;s__	bovine rumen							Rumen
Xie_et_al_GCA_017449965.1_ASM1744996v1.fna	MAG_rumen_303	d__Bacteria;p__Spirochaetota;c__Spirochaetia;o__Treponematales;f__Treponemataceae;g__Treponema_D;s__GCA_002393835.1	bovine rumen							Stool
Xie_et_al_GCA_017552265.1_ASM1755226v1.fna	MAG_rumen_304	d__Bacteria;p__Firmicutes;c__Bacilli;o__RFN20;f__CAG-826;g__UBA4951;s__	bovine rumen							Rumen
Xie_et_al_GCA_017468865.1_ASM1746886v1.fna	MAG_rumen_312	d__Bacteria;p__Firmicutes_A;c__Clostridia;o__Oscillospirales;f__Ruminococcaceae;g__CAG-353;s__	bovine rumen							Stool
Xie_et_al_GCA_017544785.1_ASM1754478v1.fna	MAG_rumen_315	d__Bacteria;p__Firmicutes_A;c__Clostridia;o__Lachnospirales;f__Lachnospiraceae;g__UBA6987;s__	bovine rumen							Rumen
Xie_et_al_GCA_017413035.1_ASM1741303v1.fna	MAG_rumen_319	d__Archaea;p__Thermoplasmatota;c__Thermoplasmata_A;o__Methanomassiliicoccales;f__Methanomethylophilaceae;g__Methanomethylophilus;s__	bovine rumen							Rumen
Xie_et_al_GCA_017426405.1_ASM1742640v1.fna	MAG_rumen_320	d__Bacteria;p__Firmicutes_A;c__Clostridia;o__Christensenellales;f__CAG-138;g__UBA3857;s__GCA_002392505.1	bovine rumen							Rumen
Xie_et_al_GCA_017428425.1_ASM1742842v1.fna	MAG_rumen_321	d__Bacteria;p__Firmicutes_A;c__Clostridia;o__Oscillospirales;f__Oscillospiraceae;g__CAG-110;s__GCA_002363535.1	bovine rumen							Rumen
Xie_et_al_GCA_017534705.1_ASM1753470v1.fna	MAG_rumen_322	d__Bacteria;p__Bacteroidota;c__Bacteroidia;o__Bacteroidales;f__Bacteroidaceae;g__43-108;s__	bovine rumen							Rumen
Xie_et_al_GCA_017388765.1_ASM1738876v1.fna	MAG_rumen_325	d__Bacteria;p__Firmicutes_A;c__Clostridia;o__Lachnospirales;f__Lachnospiraceae;g__ISDg;s__	bovine rumen							Rumen
Xie_et_al_GCA_017460365.1_ASM1746036v1.fna	MAG_rumen_327	d__Bacteria;p__Actinobacteriota;c__Coriobacteriia;o__Coriobacteriales;f__Eggerthellaceae;g__;s__	bovine rumen							Rumen
Xie_et_al_GCA_017525565.1_ASM1752556v1.fna	MAG_rumen_328	d__Bacteria;p__Bacteroidota;c__Bacteroidia;o__Bacteroidales;f__WCHB1-69;g__UBA1195;s__	bovine rumen							Rumen
Xie_et_al_GCA_017392545.1_ASM1739254v1.fna	MAG_rumen_332	d__Bacteria;p__Firmicutes_A;c__Clostridia;o__Saccharofermentanales;f__Saccharofermentanaceae;g__Saccharofermentans;s__GCA_002373235.1	bovine rumen							Rumen
Xie_et_al_GCA_017941885.1_ASM1794188v1.fna	MAG_rumen_333	d__Bacteria;p__Firmicutes_A;c__Clostridia;o__Lachnospirales;f__Lachnospiraceae;g__UBA1066;s__	bovine rumen							Stool
										Stool
										Stool
										Stool
										Stool
										Rumen
										Stool
										Rumen
										Stool
										Rumen
										Stool
										Stool
										Stool
										Rumen
										Stool
										Rumen
										Stool
										Rumen
										Stool
										Rumen
										Stool
										Stool
										Rumen
										Rumen
										Stool
										Rumen
										Rumen
										Stool
										Rumen
										Rumen
										Rumen
										Stool
										Stool
										Stool
										Rumen
										Stool
										Rumen
										Stool
										Rumen
										Rumen
										Rumen
										Stool
										Rumen
										Stool
										Stool
										Rumen
										Rumen
										Rumen
										Rumen
										Stool
										Stool
										Rumen
										Stool
										Rumen
										Stool
										Rumen
										Rumen
										Stool
										Stool
										Rumen
										Stool
										Rumen
										Stool
										Rumen
										Rumen
										Rumen
										Stool
										Rumen
										Rumen
										Rumen
										Rumen
										Stool
										Rumen
										Stool
										Stool
										Stool
										Rumen
										Rumen
										Stool
										Rumen
										Rumen
										Rumen
										Stool
										Rumen
										Rumen
										Rumen
										Rumen
										Stool
										Rumen
										Stool
										Rumen
										Stool
										Stool
										Rumen
										Rumen
										Stool
										Rumen
										Stool
										Rumen
										Stool
										Rumen
										Stool
										Rumen
										Rumen
										Stool
										Rumen
										Rumen
										Stool
										Rumen
										Stool
										Rumen
										Rumen
										Stool
										Stool
										Stool
										Stool
										Rumen
										Rumen
										Stool
										Rumen
										Stool

## Sheet: Table_2
Table 2: Running time and memory consumption of the HolomiRA workflow using test data.
*h:m:s = Time (hours:minutes:seconds); max_rss = Maximum resident set size (memory usage) in kilobytes (KB); io_in = Input I/O operations (bytes read); io_out = Output I/O operations (bytes written); mean_load = Average system load (unitless); cpu_time = CPU time used (seconds).
**Analyses were performed using Snakemake with 2 CPU cores on a high-performance Ubuntu 22.04 system equipped with 220 logical cores (Intel Xeon Platinum 8376H @ 2.60 GHz), 960 GiB RAM, and 318 TB of total disk space.
rule	h:m:s	max_rss_MB	io_in_MB	io_out_MB	mean_load	cpu_time
annotate_prokka	00:01:27.100000	57.712	0	1.995	1.739	2.643
filter_cds	00:00:00	5.781	1.039	1.69	0	0.083
id	00:00:00	7.16	0.645	0.0866667	0	0.0266667
five_prime	00:00:05.200000	40.72	2.225	1.881	26.325	1.856
find_targets	00:00:59.800000	22.801	0.305	0.04	73.224	45.153
format_rnahybrid	00:00:06.900000	80.948	0.991	0.015	59.227	5.152
aggregate_bsites	00:00:00	123.42	0.03	0.02	0	12.28
get_indiv_metrics	00:00:04.100000	72.746	0	0.753	58.275	2.999
aggregate_finalresults	00:00:00	123.67	0.02	0.02	0	11.98
extract_significant_binding_windows	00:00:08	85.4	30.89	20.24	43.8	4.15
prepare_rnaup	00:00:07.300000	78.91	0.18	1.423	36.084	3.44
run_rnaup	00:06:50.200000	18.156	0	7.1	1.725	19.555
merge_rnaup_results	00:00:09	67.07	0.01	0	36.21	3.33
summary	00:00:12	133.35	0	0.03	47.45	6.22
plt_histogram	00:00:12	137.08	0.04	0.04	51.03	7.05
plt_venn	00:00:08	139.59	0	0.05	61.31	5.74
plt_top	00:00:17	275.01	0.02	0.96	81.07	14.47
impacted	00:00:09	102.85	22.64	1.22	43.29	4.77
prep_superfocus	00:00:05	70.09	0	0	45.83	2.85
run_superfocus_MAG	00:08:14	4652.84	0.17	1.72	91.09	700.77
